# Supplementary material for: Controlled Human Malaria Infection Induces Long-Term Functional Changes in Monocytes
Source: Front Mol Biosci. 2020 Nov 26;7:604553. doi: 10.3389/fmolb.2020.604553 (PMC7726436; doi:10.3389/fmolb.2020.604553)
Supplement: Supplementary Table 1 — Characteristics of CHMI volunteers. [file Table_1.XLSX]

## Sheet: Hoja1
Main effects model
	Model	Desviance	AIC	BIC	df	Χ²	p
	H₀	221039	223039	226169	168
	H₁	209852	219852	235502	164	11187	0.025
											(odds ratio scale)
			Estimate	Standard Error	Standardized	Odds Ratio	z	Wald Statistic	df	p	Lower bound	Upper bound
		Intercept	-1403	0.697	-1403	0.246	-2014	4055	1	0.044	0.063	0.963
		Ae. aegypti	-0.321	0.487	-0.321	0.726	-0.659	0.434	1	0.510	0.279	1885
		Arauquita	1762	0.725	1762	5823	2432	5912	1	0.015	1407	24090
		Saravena	1135	0.591	1135	3111	1919	3683	1	0.055	0.976	9912
		Urban	-0.068	0.595	-0.068	0.934	-0.114	0.013	1	0.909	0.291	2996
Second level interaction model
	Model	Deviance	AIC	BIC	df	Χ²	p
	1	221039	223039	226169	168
	2	210887	216887	226277	166	10151	0.006
											(odds ratio scale)
	Model	Parameter	Estimate	Standard Error	Standardized⁺	Odds Ratio	z	Wald Statistic	df	p	Lower bound	Upper bound
	1	Intercept	-0.571	0.160	-0.571	0.565	-3567	12721	1	< .001	0.413	0.773
	2	Intercept	-1792	0.540	-1792	0.167	-3318	11007	1	< .001	0.058	0.480
		Arauquita	1946	0.668	1946	7000	2912	8482	1	0.004	1890	25932
		Saravena	1276	0.573	1276	3583	2226	4954	1	0.026	1165	11025
