# Supplementary material for: Controlled Human Malaria Infection Induces Long-Term Functional Changes in Monocytes
Source: Front Mol Biosci. 2020 Nov 26;7:604553. doi: 10.3389/fmolb.2020.604553 (PMC7726436; doi:10.3389/fmolb.2020.604553)
Supplement: Supplementary Table 3 — List of Differential H3K4me3 Regions across ChIP-seq Samples. [file Table_3.XLSX]

## Sheet: DE_Regions_ChIP
chr.start.end	Donor1_Base	Donor2_Base	Donor3_Base	Donor4_Base	Donor1_Day9	Donor2_Day9	Donor3_Day9	Donor4_Day9	Donor1_Day36	Donor2_Day36	Donor3_Day36	Donor4_Day36	Cluster	Direction
chr1:89063733-89064113	11.5667	10.9064	13.4205	7.66899	168.452	78.3031	66.1425	178.438	26.0917	4.05801	15.236	18.6042	Only Day 9	Up Regulated
chr10:88850356-88851902	49.1586	42.5349	14.3791	95.8624	695.832	281.265	174.155	833.13	101.356	39.4207	24.8588	143.252	Only Day 9	Up Regulated
chr1:160739312-160740254	23.1334	22.9034	20.1308	23.007	333.928	182.916	53.3994	172.155	33.1164	6.95659	10.4247	31.6271	Only Day 9	Up Regulated
chr1:89407563-89408332	31.8085	15.2689	16.2964	42.1795	291.666	152.848	109.833	267.657	63.2222	16.8118	21.6512	52.0917	Only Day 9	Up Regulated
chr1:159075671-159076876	55.9058	57.8038	44.096	30.676	443.451	316.344	220.273	311.639	103.363	42.3192	56.1328	104.183	Only Day 9	Up Regulated
chr22:50542021-50542342	8.67504	19.6315	20.1308	15.338	72.0236	84.5673	62.5016	126.917	34.1199	42.3192	34.4816	53.9522	Only Day 9	Up Regulated
chr10:89332503-89333898	151.331	98.1574	139.957	180.221	804.165	491.743	347.096	1181.21	302.062	103.189	157.974	243.715	Only Day 9	Up Regulated
chr1:89270195-89272930	303.627	292.291	252.114	325.932	2122.61	1143.85	838.007	1685.11	504.774	259.713	256.607	422.315	Only Day 9	Up Regulated
chr14:75259377-75259743	19.2779	16.3596	12.4619	11.5035	72.0236	64.5217	72.8174	95.5021	21.0741	25.5075	23.255	18.6042	Only Day 9	Up Regulated
chr1:78620423-78621620	90.606	47.988	46.0133	122.704	424.999	213.611	171.728	683.594	169.596	51.015	69.765	191.623	Only Day 9	Up Regulated
chr14:101824472-101825022	15.4223	28.3566	26.8411	7.66899	97.0236	88.3259	86.1673	111.838	41.1446	35.9424	39.293	93.021	Only Day 9	Up Regulated
chr3:151384260-151384756	25.0612	20.7221	23.0066	19.1725	100.595	97.7222	77.6719	143.253	33.1164	16.8118	17.6417	53.9522	Only Day 9	Up Regulated
chr3:152203369-152203623	24.0973	28.3566	34.5099	11.5035	95.8331	124.032	71.6038	115.608	44.1552	48.1164	31.274	70.6959	Only Day 9	Up Regulated
chr2:161138276-161138758	44.3391	39.2629	39.303	19.1725	148.214	107.119	94.6626	227.446	60.2116	48.1164	40.8968	46.5105	Only Day 9	Up Regulated
chr19:16144847-16145496	54.9419	33.8098	46.9719	34.5105	199.999	137.187	58.2539	287.763	77.2716	41.7395	45.7081	87.4397	Only Day 9	Up Regulated
chr7:106282831-106283179	38.5557	59.9851	23.9652	34.5105	122.023	93.3373	78.2787	305.356	31.1093	20.8698	23.255	29.7667	Only Day 9	Up Regulated
chr20:3980292-3980972	34.7002	30.5378	38.3444	11.5035	143.452	100.228	79.4923	106.812	49.1728	36.5221	22.4531	66.9751	Only Day 9	Up Regulated
chr12:49234200-49234515	20.2418	17.4502	18.2136	30.676	91.0712	63.2689	57.0403	111.838	20.0705	30.7249	32.8778	50.2313	Only Day 9	Up Regulated
chr14:75177002-75177212	21.2057	25.0847	34.5099	3.8345	65.476	109.624	61.8948	75.3964	24.0846	31.3046	35.2835	33.4876	Only Day 9	Up Regulated
chr6:125919257-125920175	66.5087	46.8974	43.1374	103.531	229.166	153.474	128.037	427.246	115.406	49.8555	76.1802	89.3001	Only Day 9	Up Regulated
chr15:79968635-79971171	356.641	307.56	251.156	456.305	1243.45	912.701	786.428	1950.25	566.993	379.714	315.947	589.753	Only Day 9	Up Regulated
chr11:64996176-64997027	109.884	81.7978	58.4752	95.8624	455.951	260.593	157.771	365.673	170.6	71.305	64.9537	96.7418	Only Day 9	Up Regulated
chr6:87699577-87699990	96.3894	103.611	74.7716	84.3589	313.094	316.971	243.331	405.884	148.522	118.842	103.445	189.763	Only Day 9	Up Regulated
chr10:31977683-31977988	25.0612	15.2689	9.5861	15.338	52.9761	50.7404	57.6471	71.6266	26.0917	17.3915	20.0474	35.348	Only Day 9	Up Regulated
chr10:5710790-5711450	44.3391	43.6255	43.1374	38.345	144.642	124.032	114.081	198.544	86.3033	36.5221	28.8683	79.998	Only Day 9	Up Regulated
chr2:197255757-197256356	31.8085	38.1723	46.0133	30.676	144.047	127.791	69.1765	154.563	45.1587	31.8844	40.8968	52.0917	Only Day 9	Up Regulated
chr1:89064303-89065395	172.537	147.236	181.177	230.07	691.665	474.83	503.047	751.451	329.157	156.523	174.012	238.134	Only Day 9	Up Regulated
chr20:57619540-57620506	51.0864	37.0817	76.6888	26.8415	172.023	106.492	106.192	253.835	63.2222	57.3919	73.7745	120.927	Only Day 9	Up Regulated
chr7:93146683-93148357	218.804	188.68	222.397	230.07	807.141	531.834	441.759	1051.78	353.241	183.77	190.05	344.178	Only Day 9	Up Regulated
chr14:100374020-100375433	236.154	370.817	260.742	371.946	1088.09	871.357	773.078	1291.79	325.143	436.526	340.004	489.29	Only Day 9	Up Regulated
chr10:89328127-89328978	106.992	91.6135	66.1441	134.207	357.142	210.479	117.115	605.685	128.451	98.5517	79.3878	154.415	Only Day 9	Up Regulated
chr13:40981704-40982756	155.187	154.871	120.785	126.538	439.88	421.584	321.61	605.685	201.709	160.581	154.766	223.25	Only Day 9	Up Regulated
chr12:10068949-10069439	13.4945	21.8127	20.1308	30.676	61.3094	58.8839	56.4335	105.555	26.0917	13.9132	21.6512	29.7667	Only Day 9	Up Regulated
chr5:100890114-100890774	36.628	35.991	34.5099	26.8415	111.309	103.986	84.9536	133.2	54.1905	33.6235	34.4816	74.4168	Only Day 9	Up Regulated
chr18:74499921-74500202	46.2669	26.1753	39.303	30.676	132.738	89.5787	104.372	133.2	52.1834	30.1452	42.5005	53.9522	Only Day 9	Up Regulated
chr17:59805003-59805289	23.1334	15.2689	15.3378	23.007	60.1189	71.4124	55.2199	62.8304	29.1023	28.4061	29.6702	40.9292	Only Day 9	Up Regulated
chr2:169069601-169070121	20.2418	35.991	33.5513	76.6899	154.166	126.538	95.8762	153.306	54.1905	22.0292	35.2835	78.1376	Only Day 9	Up Regulated
chr19:3985602-3985814	36.628	40.3536	35.4686	15.338	88.6902	126.538	62.5016	130.687	52.1834	45.2178	55.3309	66.9751	Only Day 9	Up Regulated
chr7:37765533-37766072	32.7724	49.0787	13.4205	23.007	72.0236	88.3259	74.031	143.253	42.1481	45.7975	42.5005	87.4397	Only Day 9	Up Regulated
chr14:75258491-75258929	16.3862	30.5378	18.2136	38.345	92.8569	80.8088	63.1084	89.2191	51.1799	34.2032	39.293	59.5334	Only Day 9	Up Regulated
chr17:41678518-41679294	64.5809	69.8008	74.7716	38.345	207.142	165.376	132.285	262.631	101.356	106.088	67.3594	113.486	Only Day 9	Up Regulated
chr4:83114251-83114583	39.5196	34.9004	66.1441	80.5244	217.261	130.923	111.653	219.906	81.2857	61.4499	74.5764	57.673	Only Day 9	Up Regulated
chrX:48958121-48958364	30.8446	38.1723	30.6755	3.8345	69.0474	103.986	80.0991	69.1134	45.1587	44.0584	40.8968	35.348	Only Day 9	Up Regulated
chr2:112767984-112768244	35.6641	28.3566	22.048	15.338	75.595	73.2917	55.2199	109.325	55.194	29.5655	29.6702	85.5793	Only Day 9	Up Regulated
chr1:78649792-78651579	263.143	177.774	184.053	299.091	706.546	418.452	412.632	1227.71	431.517	208.118	255.003	461.384	Only Day 9	Up Regulated
chr1:89124489-89126162	301.699	284.656	320.176	318.263	1150.59	791.174	685.09	975.127	513.806	321.742	327.976	401.851	Only Day 9	Up Regulated
chr6:144151650-144152371	189.887	174.502	172.55	222.401	625.594	481.721	378.044	747.681	272.959	224.35	186.04	316.271	Only Day 9	Up Regulated
chr9:121121321-121121654	25.0612	31.6285	22.048	26.8415	89.8807	73.9181	54.0062	99.272	53.1869	28.4061	43.3024	44.6501	Only Day 9	Up Regulated
chr6:127317159-127317784	25.0612	30.5378	30.6755	26.8415	86.3093	70.786	60.6812	119.378	44.1552	41.7395	47.3119	85.5793	Only Day 9	Up Regulated
chr6:25991813-25992076	50.1225	27.2659	34.5099	15.338	71.4284	98.3487	86.1673	118.121	54.1905	53.3338	48.1138	48.3709	Only Day 9	Up Regulated
chr12:31886675-31887227	23.1334	39.2629	32.5927	7.66899	72.0236	92.7108	62.5016	75.3964	38.134	46.3773	44.1043	26.0459	Only Day 9	Up Regulated
chr10:89301618-89303651	373.027	271.569	316.341	387.284	1092.26	752.962	593.462	1424.99	490.725	297.394	381.703	513.476	Only Day 9	Up Regulated
chr2:8176571-8176929	23.1334	26.1753	13.4205	26.8415	64.8808	57.0046	66.7493	72.8832	29.1023	31.3046	31.274	65.1147	Only Day 9	Up Regulated
chr2:152612207-152612583	34.7002	33.8098	32.5927	23.007	68.4522	90.8316	83.1332	114.351	61.2151	55.073	43.3024	37.2084	Only Day 9	Up Regulated
chr9:3397736-3398239	25.0612	27.2659	30.6755	7.66899	58.9284	68.2803	62.5016	72.8832	45.1587	40.5801	40.8968	61.3938	Only Day 9	Up Regulated
chr1:150567695-150568046	19.2779	25.0847	25.8825	23.007	80.3569	67.0274	52.7926	66.6002	29.1023	25.5075	28.0664	44.6501	Only Day 9	Up Regulated
chr2:74185640-74185950	24.0973	10.9064	30.6755	30.676	57.1427	81.4352	51.579	84.1927	37.1305	40.5801	41.6986	46.5105	Only Day 9	Up Regulated
chr13:49257884-49258481	52.0503	41.4442	25.8825	46.014	139.881	107.745	67.3561	149.536	68.2398	52.1744	50.5195	94.8814	Only Day 9	Up Regulated
chr5:172807444-172807838	28.9168	33.8098	17.255	26.8415	67.2617	75.7974	52.1858	105.555	50.1763	39.4207	31.274	55.8126	Only Day 9	Up Regulated
chr12:15546373-15547820	71.3281	159.233	136.123	138.042	299.404	361.447	281.561	448.609	194.684	151.306	149.955	290.225	Only Day 9	Up Regulated
chr13:40981007-40981453	80.0032	88.3416	57.5166	111.2	224.999	232.404	153.523	317.922	110.388	88.1168	99.4352	120.927	Only Day 9	Up Regulated
chr19:35448871-35449384	34.7002	50.1693	41.2202	38.345	122.619	83.3145	85.5604	164.616	48.1693	46.957	53.7271	78.1376	Only Day 9	Up Regulated
chr3:152204337-152205448	186.031	152.689	235.818	272.249	544.641	637.074	501.226	632.073	328.153	295.655	265.428	355.34	Only Day 9	Up Regulated
chr20:19937020-19937530	49.1586	63.257	36.4272	34.5105	126.19	130.923	84.3468	162.102	79.2786	67.247	41.6986	81.8585	Only Day 9	Up Regulated
chr18:12839239-12839612	18.314	18.5408	16.2964	34.5105	62.4998	59.5103	62.5016	59.0605	37.1305	38.841	44.1043	68.8355	Only Day 9	Up Regulated
chr2:226118406-226118812	26.0251	30.5378	42.1788	19.1725	65.476	78.3031	88.5945	87.9625	53.1869	31.8844	49.7176	68.8355	Only Day 9	Up Regulated
chr17:67164638-67165250	17.3501	15.2689	37.3858	34.5105	67.857	59.5103	66.7493	90.4757	39.1376	34.2032	42.5005	61.3938	Only Day 9	Up Regulated
chr2:161136952-161137959	121.451	179.955	169.674	195.559	503.57	441.003	296.731	508.926	234.825	204.06	157.974	303.248	Only Day 9	Up Regulated
chr5:173917676-173918594	68.4365	58.8944	63.2682	61.3519	151.19	187.301	154.737	172.155	104.367	79.421	92.2182	106.044	Only Day 9	Up Regulated
chr4:38744051-38744779	45.303	61.0757	35.4686	38.345	149.404	164.123	68.5697	94.2455	49.1728	41.7395	38.4911	55.8126	Only Day 9	Up Regulated
chr10:45580307-45580892	22.1696	43.6255	38.3444	34.5105	111.904	86.4466	64.322	104.298	47.1658	33.0438	29.6702	46.5105	Only Day 9	Up Regulated
chr11:65499217-65501098	976.424	992.48	953.817	1165.69	2427.37	2917.89	2247.63	3035.96	1316.63	1218.56	1198.03	1404.62	Only Day 9	Up Regulated
chr19:10566431-10566634	57.8336	45.8068	51.7649	23.007	100.595	101.481	97.6967	165.872	65.2293	76.5225	70.5669	76.2772	Only Day 9	Up Regulated
chr9:273083-273581	54.9419	26.1753	34.5099	23.007	86.9045	100.854	77.0651	98.0154	54.1905	55.6527	51.3214	63.2543	Only Day 9	Up Regulated
chr3:177358219-177358501	34.7002	23.994	30.6755	30.676	61.9046	67.0274	81.9196	103.042	33.1164	53.9136	40.0949	70.6959	Only Day 9	Up Regulated
chr1:149886967-149887540	114.703	112.336	105.447	107.366	313.69	308.201	232.409	277.71	151.533	136.813	144.341	245.575	Only Day 9	Up Regulated
chr4:174282874-174283088	31.8085	26.1753	27.7997	49.8485	104.166	85.8202	58.8607	104.298	49.1728	33.6235	42.5005	65.1147	Only Day 9	Up Regulated
chr20:41048168-41048566	34.7002	23.994	23.9652	30.676	73.2141	75.171	51.579	95.5021	51.1799	22.6089	18.4436	29.7667	Only Day 9	Up Regulated
chrX:12956472-12957013	37.5919	49.0787	43.1374	42.1795	124.404	97.0958	86.1673	136.97	73.2575	54.4933	46.51	104.183	Only Day 9	Up Regulated
chr19:680715-680996	70.3642	85.0697	56.558	38.345	146.428	172.893	150.489	173.412	101.356	93.3342	89.0106	74.4168	Only Day 9	Up Regulated
chr12:66168850-66169207	44.3391	57.8038	55.5994	53.683	144.047	130.296	121.362	148.28	70.2469	64.9282	59.3404	85.5793	Only Day 9	Up Regulated
chr1:234499289-234500095	31.8085	32.7191	23.9652	34.5105	77.976	80.1824	51.579	109.325	47.1658	41.7395	33.6797	52.0917	Only Day 9	Up Regulated
chr1:158809568-158809979	24.0973	38.1723	25.8825	30.676	59.5237	80.8088	61.288	106.812	30.1058	43.4787	46.51	76.2772	Only Day 9	Up Regulated
chr12:8064709-8066375	332.543	391.539	131.33	222.401	832.141	814.352	300.372	795.432	408.435	344.931	158.776	333.015	Only Day 9	Up Regulated
chr17:29807909-29808438	69.4003	64.3476	55.5994	61.3519	163.095	147.836	135.319	196.031	111.391	89.2762	57.7366	94.8814	Only Day 9	Up Regulated
chr6:136288419-136288729	39.5196	54.5319	44.096	53.683	107.738	115.889	115.294	148.28	61.2151	43.4787	69.765	104.183	Only Day 9	Up Regulated
chr17:7171605-7171850	38.5557	26.1753	42.1788	26.8415	83.3331	103.986	55.8267	98.0154	44.1552	41.7395	25.6607	57.673	Only Day 9	Up Regulated
chr3:28347878-28348503	183.14	166.868	168.715	126.538	400.594	419.078	366.514	419.707	257.906	243.481	252.598	247.436	Only Day 9	Up Regulated
chr15:93235878-93236437	24.0973	33.8098	21.0894	26.8415	57.7379	77.0502	63.1084	70.37	29.1023	31.3046	28.8683	39.0688	Only Day 9	Up Regulated
chr2:207143600-207144114	22.1696	42.5349	48.8891	19.1725	75.595	73.2917	62.5016	123.147	37.1305	37.1018	41.6986	65.1147	Only Day 9	Up Regulated
chr10:69088139-69089069	413.51	460.249	315.383	421.795	915.474	1073.07	862.886	1139.74	615.162	540.295	528.45	613.938	Only Day 9	Up Regulated
chr7:140315822-140316475	40.4835	69.8008	70.9371	84.3589	156.547	137.187	107.406	260.118	83.2927	95.6531	57.7366	163.717	Only Day 9	Up Regulated
chr19:45478573-45479212	91.5699	115.608	82.4404	103.531	204.166	253.702	225.734	291.533	142.501	144.929	127.502	139.531	Only Day 9	Up Regulated
chr7:143240184-143240645	26.989	17.4502	29.7169	26.8415	52.9761	59.5103	50.9722	90.4757	18.0635	33.0438	33.6797	52.0917	Only Day 9	Up Regulated
chr11:65422943-65425840	2151.41	2020.95	1700.57	2055.29	4589.27	5362.19	4356.3	5067.9	2803.85	2423.21	2486.68	2589.7	Only Day 9	Up Regulated
chr19:14005855-14006303	170.609	152.689	154.336	115.035	394.642	382.745	369.548	305.356	167.589	188.408	206.889	187.902	Only Day 9	Up Regulated
chr17:78748289-78748757	26.0251	23.994	29.7169	72.8554	75.595	95.2165	72.8174	134.457	44.1552	26.0872	32.0759	65.1147	Only Day 9	Up Regulated
chr2:143158721-143159400	27.9529	33.8098	39.303	38.345	85.7141	74.5445	59.4675	125.661	38.134	42.3192	29.6702	72.5564	Only Day 9	Up Regulated
chr10:102673985-102674289	26.989	19.6315	19.1722	34.5105	75.595	55.1254	64.9288	54.0341	52.1834	28.9858	39.293	37.2084	Only Day 9	Up Regulated
chr10:30998742-30999429	58.7975	104.701	74.7716	57.5174	163.69	195.444	119.542	243.782	91.321	131.016	87.4068	126.509	Only Day 9	Up Regulated
chr12:51972154-51972851	54.9419	47.988	36.4272	49.8485	80.9522	85.1937	104.372	193.517	55.194	75.363	52.9252	81.8585	Only Day 9	Up Regulated
chr12:10129058-10130207	463.633	598.76	315.383	579.009	1063.69	1286.05	1010.34	1383.52	600.109	663.774	628.687	775.795	Only Day 9	Up Regulated
chr2:143128790-143129040	30.8446	31.6285	34.5099	19.1725	65.476	83.9409	75.8515	61.5737	28.0988	45.2178	44.1043	66.9751	Only Day 9	Up Regulated
chr11:95254134-95254442	26.989	25.0847	39.303	26.8415	68.4522	73.2917	69.1765	80.4229	53.1869	39.4207	30.4721	33.4876	Only Day 9	Up Regulated
chr15:63122541-63122915	61.6892	57.8038	82.4404	80.5244	153.571	153.474	154.737	226.189	88.3104	92.1748	121.086	126.509	Only Day 9	Up Regulated
chr1:45750813-45751209	53.0142	45.8068	71.8957	19.1725	120.238	110.877	111.047	121.891	75.2645	66.6673	59.3404	117.206	Only Day 9	Up Regulated
chr19:51760922-51761484	75.1837	95.9761	83.399	84.3589	203.571	212.358	147.455	260.118	99.3492	116.523	85.0011	117.206	Only Day 9	Up Regulated
chr8:30051221-30051623	28.9168	38.1723	37.3858	15.338	57.1427	70.1596	81.3128	84.1927	43.1517	48.1164	44.1043	61.3938	Only Day 9	Up Regulated
chr2:142877636-142879009	316.157	335.916	338.389	264.58	641.07	769.249	720.892	879.625	443.559	449.28	447.459	507.895	Only Day 9	Up Regulated
chr17:7484403-7484724	90.606	110.154	79.5646	115.035	214.285	241.8	239.084	255.091	137.483	129.277	152.36	111.625	Only Day 9	Up Regulated
chr1:27671418-27672655	189.887	150.508	185.97	172.552	391.666	276.253	250.006	753.964	247.871	164.06	226.937	306.969	Only Day 9	Up Regulated
chr12:121134244-121134677	34.7002	33.8098	49.8477	61.3519	136.904	105.866	62.5016	126.917	50.1763	43.4787	47.3119	74.4168	Only Day 9	Up Regulated
chr21:14544781-14546326	210.129	329.373	188.846	306.76	640.475	625.172	432.657	762.76	377.326	325.8	276.654	411.153	Only Day 9	Up Regulated
chr13:41017429-41019278	517.611	539.866	579.959	709.382	1232.14	1440.15	1228.79	1671.29	874.072	734.5	706.471	879.978	Only Day 9	Up Regulated
chr4:140049117-140049586	38.5557	28.3566	29.7169	34.5105	82.1426	72.6653	55.8267	105.555	54.1905	38.841	44.1043	79.998	Only Day 9	Up Regulated
chr20:5609459-5609903	98.3172	78.5259	83.399	126.538	229.166	215.49	185.684	291.533	135.476	114.204	142.738	148.834	Only Day 9	Up Regulated
chr3:119638146-119638856	30.8446	42.5349	31.6341	34.5105	69.0474	85.8202	83.1332	98.0154	44.1552	35.3627	63.3499	48.3709	Only Day 9	Up Regulated
chr5:39273577-39274477	120.487	130.876	138.04	99.6969	329.166	300.684	206.923	326.718	161.568	100.871	132.313	212.088	Only Day 9	Up Regulated
chr1:149887621-149887923	98.3172	98.1574	83.399	46.014	206.547	211.732	162.019	196.031	141.497	101.45	133.115	122.788	Only Day 9	Up Regulated
chr13:91154520-91155084	31.8085	31.6285	40.2616	34.5105	63.6903	83.9409	71.6038	113.095	60.2116	38.2612	37.6892	68.8355	Only Day 9	Up Regulated
chr10:12214810-12215242	27.9529	32.7191	22.048	34.5105	62.4998	61.3896	58.8607	99.272	68.2398	32.4641	40.0949	55.8126	Only Day 9	Up Regulated
chrX:45769070-45770249	88.6782	114.517	71.8957	138.042	214.88	245.558	177.796	341.797	118.416	102.03	79.3878	206.507	Only Day 9	Up Regulated
chr5:115634366-115634874	34.7002	66.5289	49.8477	46.014	100.595	102.734	100.124	165.872	73.2575	69.5659	60.1423	72.5564	Only Day 9	Up Regulated
chr11:72080881-72081209	44.3391	50.1693	50.8063	69.0209	123.809	117.768	92.8422	173.412	69.2434	71.305	53.7271	81.8585	Only Day 9	Up Regulated
chr12:6890736-6891076	18.314	26.1753	30.6755	46.014	66.0713	90.2051	75.2446	57.8039	47.1658	33.6235	44.1043	66.9751	Only Day 9	Up Regulated
chr1:154982885-154983087	25.0612	35.991	23.9652	19.1725	53.5713	64.5217	51.579	79.1662	55.194	35.9424	26.4626	33.4876	Only Day 9	Up Regulated
chr7:158818602-158819281	41.4474	28.3566	46.0133	61.3519	117.262	97.7222	83.1332	120.634	68.2398	54.4933	44.9062	79.998	Only Day 9	Up Regulated
chr1:161217409-161217654	39.5196	54.5319	67.1027	69.0209	105.357	129.043	98.3035	208.597	77.2716	75.9428	67.3594	109.765	Only Day 9	Up Regulated
chr16:4624388-4624646	62.6531	75.254	50.8063	46.014	129.762	124.658	115.901	180.951	97.3421	70.7253	56.1328	68.8355	Only Day 9	Up Regulated
chr5:173887849-173888102	53.978	68.7102	45.0547	42.1795	105.952	155.353	131.678	100.529	79.2786	71.8847	65.7556	63.2543	Only Day 9	Up Regulated
chr17:8173495-8173788	64.5809	53.4412	30.6755	38.345	92.8569	95.2165	83.74	168.385	96.3386	55.073	49.7176	68.8355	Only Day 9	Up Regulated
chr7:66996310-66996532	26.0251	33.8098	30.6755	34.5105	64.8808	75.7974	61.8948	92.9889	33.1164	40.0004	46.51	50.2313	Only Day 9	Up Regulated
chr12:52025594-52025829	36.628	31.6285	30.6755	42.1795	56.5475	74.5445	73.4242	128.174	40.1411	42.899	37.6892	48.3709	Only Day 9	Up Regulated
chr6:159042846-159045028	831.84	743.815	840.701	717.051	1841.07	1819.14	1499.43	2098.53	1122.95	984.357	890.908	1114.39	Only Day 9	Up Regulated
chr7:130943157-130943804	104.101	109.064	122.702	118.869	266.666	235.536	239.691	314.152	207.73	166.378	111.464	197.204	Only Day 9	Up Regulated
chr10:27503899-27504110	29.8807	37.0817	36.4272	7.66899	72.0236	57.6311	51.579	80.4229	27.0952	36.5221	44.9062	31.6271	Only Day 9	Up Regulated
chr11:61965238-61967549	1342.7	1438.55	1163.75	1315.23	2969.04	3215.44	2784.05	3151.57	1894.66	1842.34	1806.67	1866	Only Day 9	Up Regulated
chr4:112297381-112298412	101.209	91.6135	138.998	256.911	368.451	324.488	269.424	395.831	195.688	160.002	170.002	310.69	Only Day 9	Up Regulated
chr15:58138351-58139846	164.826	219.218	94.9024	184.056	327.975	271.868	241.511	687.364	308.083	262.031	190.852	280.923	Only Day 9	Up Regulated
chr19:49877656-49877955	114.703	151.599	115.033	99.6969	280.952	305.069	253.04	271.427	167.589	139.711	182.833	141.392	Only Day 9	Up Regulated
chr17:83199211-83199702	38.5557	26.1753	18.2136	34.5105	62.4998	63.2689	67.3561	81.6795	28.0988	31.8844	41.6986	57.673	Only Day 9	Up Regulated
chr6:139323673-139324069	33.7363	25.0847	33.5513	38.345	73.8093	87.073	66.1425	77.9096	37.1305	40.0004	31.274	74.4168	Only Day 9	Up Regulated
chr9:27572107-27572707	79.0393	92.7042	76.6888	157.214	272.023	220.501	147.455	295.303	149.526	113.045	76.1802	161.857	Only Day 9	Up Regulated
chr12:108561471-108561761	73.2559	59.9851	87.2335	69.0209	139.881	192.312	118.935	214.88	107.377	95.6531	96.2276	72.5564	Only Day 9	Up Regulated
chr15:40333836-40334295	28.9168	35.991	27.7997	15.338	79.7617	66.401	50.9722	54.0341	39.1376	41.7395	45.7081	46.5105	Only Day 9	Up Regulated
chr1:150762123-150762363	87.7143	76.3446	98.7368	57.5174	192.261	227.392	127.43	187.234	127.448	108.987	123.492	132.09	Only Day 9	Up Regulated
chr10:69089185-69089955	244.829	315.194	167.757	302.925	555.356	531.834	458.75	801.715	324.139	285.8	285.475	292.086	Only Day 9	Up Regulated
chr7:100428425-100429188	178.32	239.94	188.846	233.904	467.261	537.472	394.428	516.466	288.012	291.017	302.315	360.921	Only Day 9	Up Regulated
chr14:100065406-100066157	46.2669	69.8008	51.7649	61.3519	179.761	127.791	94.6626	123.147	70.2469	49.2758	69.765	93.021	Only Day 9	Up Regulated
chr19:51761572-51762012	44.3391	61.0757	47.9305	57.5174	129.762	127.164	79.4923	147.023	48.1693	76.5225	62.548	65.1147	Only Day 9	Up Regulated
chr2:224946484-224947013	26.0251	46.8974	52.7235	65.1864	104.762	109.624	113.474	109.325	68.2398	41.1598	45.7081	70.6959	Only Day 9	Up Regulated
chr14:105481104-105481933	82.8949	75.254	76.6888	72.8554	173.214	177.278	146.242	204.827	97.3421	107.247	77.784	165.577	Only Day 9	Up Regulated
chr4:38761239-38761632	21.2057	30.5378	39.303	19.1725	51.7856	62.016	56.4335	84.1927	42.1481	37.1018	40.0949	55.8126	Only Day 9	Up Regulated
chr1:229199839-229200366	26.0251	19.6315	31.6341	23.007	55.9522	55.7518	53.3994	66.6002	37.1305	33.6235	21.6512	48.3709	Only Day 9	Up Regulated
chr11:105032375-105032624	42.4113	38.1723	67.1027	88.1934	147.619	137.813	95.8762	154.563	94.3315	67.247	59.3404	119.067	Only Day 9	Up Regulated
chr11:59284396-59284736	31.8085	23.994	32.5927	15.338	51.7856	68.2803	55.2199	62.8304	60.2116	41.7395	49.7176	26.0459	Only Day 9	Up Regulated
chr11:65501246-65501962	449.174	428.621	405.492	352.774	858.926	1045.5	728.174	1045.5	526.852	438.265	438.638	520.917	Only Day 9	Up Regulated
chr10:61901953-61902549	149.404	174.502	163.922	164.883	398.213	349.545	290.056	432.273	220.776	194.784	242.173	251.157	Only Day 9	Up Regulated
chr3:121836343-121836679	62.6531	68.7102	85.3163	49.8485	142.857	129.67	108.012	222.419	85.2998	95.6531	66.5575	96.7418	Only Day 9	Up Regulated
chr2:113390683-113391141	40.4835	42.5349	25.8825	7.66899	77.976	50.7404	52.1858	85.4493	37.1305	37.1018	39.293	53.9522	Only Day 9	Up Regulated
chr14:49894909-49895185	53.0142	50.1693	76.6888	122.704	170.238	160.365	125.61	226.189	84.2963	75.363	82.5954	163.717	Only Day 9	Up Regulated
chr1:155859076-155859394	67.4726	103.611	81.4818	34.5105	163.095	171.64	162.019	150.793	95.3351	99.1314	97.0295	107.904	Only Day 9	Up Regulated
chr6:87832109-87832458	29.8807	33.8098	27.7997	26.8415	63.6903	70.1596	50.3654	85.4493	53.1869	32.4641	42.5005	46.5105	Only Day 9	Up Regulated
chr5:150410109-150410572	157.115	210.493	177.343	126.538	395.237	379.613	335.567	395.831	226.797	219.133	258.211	334.876	Only Day 9	Up Regulated
chr7:107169947-107170627	177.356	182.136	211.853	264.58	561.308	397.78	403.53	508.926	271.956	183.77	220.522	251.157	Only Day 9	Up Regulated
chr4:39946418-39946876	35.6641	30.5378	37.3858	19.1725	58.9284	77.0502	70.997	71.6266	53.1869	39.4207	40.0949	39.0688	Only Day 9	Up Regulated
chr13:48410608-48410884	66.5087	42.5349	37.3858	49.8485	135.714	103.36	81.3128	121.891	82.2892	40.5801	60.1423	96.7418	Only Day 9	Up Regulated
chr20:8352692-8353070	37.5919	37.0817	31.6341	19.1725	64.8808	67.0274	59.4675	92.9889	62.2187	43.4787	28.0664	63.2543	Only Day 9	Up Regulated
chr1:148334142-148334398	24.0973	54.5319	28.7583	11.5035	58.9284	71.4124	57.6471	81.6795	43.1517	53.3338	42.5005	46.5105	Only Day 9	Up Regulated
chr14:22929722-22930521	143.62	112.336	141.874	111.2	233.333	266.857	290.056	345.567	193.681	148.987	184.436	206.507	Only Day 9	Up Regulated
chr1:40344835-40345715	152.295	178.865	112.157	283.753	376.19	415.32	180.83	645.896	136.48	148.407	100.237	260.459	Only Day 9	Up Regulated
chr18:35029871-35030494	80.0032	79.6165	74.7716	57.5174	164.285	164.75	101.944	221.163	128.451	94.4937	61.7461	122.788	Only Day 9	Up Regulated
chrX:30576304-30577796	258.324	271.569	226.232	356.608	639.879	628.304	485.449	717.523	399.404	326.38	355.24	413.013	Only Day 9	Up Regulated
chr7:116028415-116028736	61.6892	70.8914	79.5646	80.5244	175.595	143.451	137.139	197.287	108.381	84.6385	89.8125	143.252	Only Day 9	Up Regulated
chr16:53208429-53208987	65.5448	63.257	61.351	61.3519	157.738	115.889	118.935	169.642	102.36	73.0442	72.1707	91.1606	Only Day 9	Up Regulated
chr13:33542022-33542450	78.0754	104.701	94.9024	46.014	163.095	183.542	176.582	198.544	117.413	112.465	106.652	130.229	Only Day 9	Up Regulated
chr12:8243063-8243382	92.5338	98.1574	71.8957	49.8485	151.785	217.369	159.591	167.129	126.444	129.277	106.652	113.486	Only Day 9	Up Regulated
chr4:39353139-39353987	69.4003	67.6195	81.4818	92.0279	194.047	149.715	169.3	178.438	121.427	85.7979	82.5954	163.717	Only Day 9	Up Regulated
chr15:59687659-59687938	57.8336	90.5229	85.3163	49.8485	145.238	172.267	121.362	192.261	94.3315	80.0008	82.5954	124.648	Only Day 9	Up Regulated
chr12:110234593-110235134	57.8336	50.1693	39.303	42.1795	88.095	110.877	89.8081	134.457	65.2293	56.8121	46.51	66.9751	Only Day 9	Up Regulated
chr16:81004378-81004578	37.5919	46.8974	35.4686	53.683	95.8331	93.3373	77.0651	121.891	71.2504	45.2178	45.7081	74.4168	Only Day 9	Up Regulated
chr2:143129152-143129950	127.234	127.605	137.081	92.0279	249.404	241.173	240.904	338.027	168.593	150.146	169.2	210.227	Only Day 9	Up Regulated
chr2:65017758-65018184	21.2057	34.9004	38.3444	46.014	57.1427	68.9067	71.6038	115.608	28.0988	43.4787	26.4626	55.8126	Only Day 9	Up Regulated
chrX:23783256-23784596	445.319	417.714	379.609	467.809	907.736	989.751	802.205	1060.58	517.82	557.107	547.696	550.684	Only Day 9	Up Regulated
chr3:152218277-152218745	35.6641	44.7161	27.7997	49.8485	86.9045	90.8316	63.1084	110.581	40.1411	19.1306	26.4626	46.5105	Only Day 9	Up Regulated
chr2:201093747-201094279	53.978	50.1693	54.6408	7.66899	101.785	93.9637	74.031	99.272	62.2187	42.3192	56.9347	74.4168	Only Day 9	Up Regulated
chr6:16700566-16700888	25.0612	23.994	29.7169	19.1725	58.9284	51.3668	52.1858	56.5473	27.0952	28.9858	32.8778	65.1147	Only Day 9	Up Regulated
chr1:169894350-169894667	68.4365	61.0757	67.1027	65.1864	139.285	126.538	141.994	169.642	107.377	103.189	78.5859	81.8585	Only Day 9	Up Regulated
chr12:49018926-49019203	56.8697	64.3476	67.1027	30.676	99.9997	123.406	123.183	134.457	83.2927	89.8559	93.822	85.5793	Only Day 9	Up Regulated
chr12:123448388-123449086	67.4726	63.257	51.7649	72.8554	139.881	145.957	117.115	157.076	84.2963	92.1748	72.1707	128.369	Only Day 9	Up Regulated
chr9:128067533-128067939	129.162	169.049	176.384	176.387	274.404	372.723	388.359	382.009	207.73	232.466	244.579	156.275	Only Day 9	Up Regulated
chr22:17706546-17707163	42.4113	35.991	36.4272	15.338	73.2141	54.4989	61.288	98.0154	43.1517	44.0584	48.9157	79.998	Only Day 9	Up Regulated
chr15:92820097-92820821	73.2559	90.5229	108.323	141.876	226.785	207.347	220.879	247.552	165.582	137.393	140.332	139.531	Only Day 9	Up Regulated
chr10:63266671-63269169	854.01	1006.66	987.368	1119.67	2000.59	2439.3	1882.33	2287.02	1266.45	1094.5	1078.55	1185.09	Only Day 9	Up Regulated
chr11:33197802-33198284	48.1947	31.6285	48.8891	53.683	86.3093	94.5901	79.4923	139.483	61.2151	54.4933	42.5005	85.5793	Only Day 9	Up Regulated
chr6:106163639-106164048	25.0612	34.9004	23.9652	42.1795	79.1665	68.2803	52.1858	77.9096	45.1587	42.899	40.8968	65.1147	Only Day 9	Up Regulated
chr1:23838823-23839371	9.63894	31.6285	36.4272	61.3519	67.2617	78.9295	80.0991	79.1662	40.1411	33.0438	35.2835	72.5564	Only Day 9	Up Regulated
chr17:31311648-31311955	97.3533	119.97	144.75	130.373	261.309	278.133	226.948	302.842	185.652	164.639	174.012	197.204	Only Day 9	Up Regulated
chr1:150213739-150214352	84.8226	76.3446	92.9851	84.3589	173.214	174.146	165.053	223.676	116.409	114.204	134.719	171.159	Only Day 9	Up Regulated
chr9:90802908-90803229	69.4003	57.8038	74.7716	130.373	164.881	182.916	148.669	226.189	87.3068	121.74	104.247	117.206	Only Day 9	Up Regulated
chr5:43041143-43041345	41.4474	45.8068	51.7649	53.683	92.2617	112.756	96.4831	119.378	61.2151	61.4499	67.3594	78.1376	Only Day 9	Up Regulated
chr2:159515631-159516826	150.367	137.42	155.295	145.711	323.809	337.016	264.57	350.593	192.677	142.03	144.341	293.946	Only Day 9	Up Regulated
chr10:3783125-3785185	1258.85	1283.68	1147.46	1349.74	2599.4	2956.72	2541.93	2777.1	1910.72	1624.36	1679.17	1925.53	Only Day 9	Up Regulated
chr13:48653736-48654223	57.8336	70.8914	67.1027	61.3519	149.404	157.233	109.226	143.253	86.3033	73.6239	72.1707	126.509	Only Day 9	Up Regulated
chr10:74168953-74169454	32.7724	28.3566	35.4686	26.8415	58.9284	63.2689	65.5357	82.9361	36.127	22.6089	20.0474	57.673	Only Day 9	Up Regulated
chr5:39272811-39273409	131.09	107.973	85.3163	103.531	259.523	194.192	191.752	280.223	165.582	92.1748	129.907	132.09	Only Day 9	Up Regulated
chr9:121121836-121122409	40.4835	56.7131	66.1441	107.366	144.047	138.44	137.139	167.129	96.3386	70.7253	69.765	119.067	Only Day 9	Up Regulated
chr2:177212066-177212367	77.1115	83.9791	81.4818	42.1795	170.833	140.319	112.26	193.517	93.328	93.3342	108.256	115.346	Only Day 9	Up Regulated
chr19:16143574-16144711	137.837	174.502	205.142	176.387	449.999	291.287	216.025	539.084	197.695	160.002	138.728	213.948	Only Day 9	Up Regulated
chr1:149885270-149886650	421.222	372.998	353.727	425.629	886.902	857.575	675.988	966.331	583.049	473.048	497.978	613.938	Only Day 9	Up Regulated
chr15:84735106-84735577	40.4835	35.991	31.6341	23.007	72.0236	72.6653	60.6812	80.4229	50.1763	42.3192	53.7271	78.1376	Only Day 9	Up Regulated
chr12:9867798-9868030	37.5919	52.3506	59.4338	57.5174	122.023	115.262	95.2694	115.608	43.1517	48.1164	43.3024	81.8585	Only Day 9	Up Regulated
chr7:81845807-81846443	67.4726	59.9851	71.8957	53.683	110.714	133.428	123.183	179.695	102.36	95.6531	87.4068	117.206	Only Day 9	Up Regulated
chr11:60378510-60379840	288.204	404.627	460.133	295.256	816.665	851.937	762.762	676.055	468.647	482.323	529.252	496.732	Only Day 9	Up Regulated
chrX:40644604-40644811	34.7002	50.1693	31.6341	61.3519	95.8331	95.843	79.4923	114.351	72.2539	42.3192	36.8873	94.8814	Only Day 9	Up Regulated
chr7:73578941-73579229	48.1947	49.0787	44.096	23.007	92.8569	100.228	71.6038	91.7323	62.2187	65.5079	48.9157	74.4168	Only Day 9	Up Regulated
chr17:50708055-50708359	37.5919	37.0817	66.1441	49.8485	114.881	87.073	100.731	109.325	73.2575	64.3484	58.5385	78.1376	Only Day 9	Up Regulated
chr3:9844153-9844466	36.628	39.2629	44.096	49.8485	101.19	92.7108	67.3561	105.555	80.2822	45.2178	56.9347	63.2543	Only Day 9	Up Regulated
chr7:2354088-2354589	125.306	128.695	115.033	76.6899	219.047	251.196	239.691	245.038	191.674	159.422	162.785	180.461	Only Day 9	Up Regulated
chr13:46179385-46179585	54.9419	68.7102	58.4752	92.0279	158.333	132.802	115.294	182.208	77.2716	90.4356	83.3973	119.067	Only Day 9	Up Regulated
chr13:50141793-50142531	75.1837	107.973	119.826	111.2	207.142	249.943	189.932	238.755	97.3421	132.175	118.681	146.973	Only Day 9	Up Regulated
chr9:129962624-129963540	99.2811	90.5229	101.613	115.035	213.095	208.599	177.189	268.914	134.473	106.088	96.2276	200.925	Only Day 9	Up Regulated
chr19:48169502-48169755	44.3391	49.0787	54.6408	34.5105	108.333	86.4466	83.1332	114.351	63.2222	64.9282	45.7081	63.2543	Only Day 9	Up Regulated
chr17:41689463-41690243	292.06	338.098	313.465	291.422	603.57	632.062	561.301	829.361	354.245	314.786	341.608	375.805	Only Day 9	Up Regulated
chr17:64449159-64450359	239.046	210.493	204.184	191.725	405.951	504.272	324.644	562.96	228.804	293.916	255.003	286.505	Only Day 9	Up Regulated
chr1:145985374-145985883	55.9058	56.7131	55.5994	42.1795	101.19	133.428	81.3128	134.457	75.2645	53.3338	65.7556	83.7189	Only Day 9	Up Regulated
chr13:32309857-32310251	28.9168	28.3566	37.3858	38.345	51.1903	78.9295	64.322	91.7323	41.1446	31.3046	41.6986	87.4397	Only Day 9	Up Regulated
chr5:150410765-150412739	1421.74	1476.72	1152.25	1269.22	2599.4	3029.39	2668.15	2973.13	1611.66	1580.3	1752.95	1767.4	Only Day 9	Up Regulated
chr9:73151987-73154017	637.134	641.295	685.406	667.202	1298.21	1491.52	1201.49	1578.3	897.153	820.877	683.216	1010.21	Only Day 9	Up Regulated
chr10:5873593-5874056	35.6641	43.6255	48.8891	53.683	87.4998	77.6767	90.4149	133.2	63.2222	52.7541	65.7556	100.463	Only Day 9	Up Regulated
chr15:92900362-92901900	538.817	566.041	548.325	816.748	1247.02	1395.05	1088.01	1490.34	795.797	732.181	765.812	844.631	Only Day 9	Up Regulated
chr11:268616-269411	62.6531	70.8914	79.5646	118.869	166.666	187.301	150.489	201.057	114.402	100.291	100.237	126.509	Only Day 9	Up Regulated
chr19:47274390-47274699	118.559	88.3416	103.53	99.6969	219.642	233.656	220.879	196.031	114.402	159.422	129.907	109.765	Only Day 9	Up Regulated
chr1:241531514-241532934	284.349	329.373	300.045	348.939	627.379	658.372	574.651	805.485	386.358	395.946	403.354	478.128	Only Day 9	Up Regulated
chr4:40710722-40711087	30.8446	44.7161	36.4272	42.1795	60.1189	77.0502	81.3128	110.581	44.1552	31.3046	37.6892	65.1147	Only Day 9	Up Regulated
chr3:151345803-151346343	16.3862	30.5378	59.4338	61.3519	62.4998	98.9751	74.031	121.891	72.2539	53.9136	55.3309	76.2772	Only Day 9	Up Regulated
chr19:41364321-41364913	106.028	116.698	88.1921	92.0279	194.642	205.467	174.155	277.71	110.388	111.885	103.445	158.136	Only Day 9	Up Regulated
chr9:131237722-131238390	48.1947	53.4412	45.0547	46.014	84.5236	92.7108	106.799	125.661	76.268	56.8121	48.9157	111.625	Only Day 9	Up Regulated
chrX:30653511-30654242	141.692	170.139	152.419	130.373	335.118	285.65	278.527	355.62	242.854	183.77	222.927	174.879	Only Day 9	Up Regulated
chr11:77047299-77047743	37.5919	38.1723	57.5166	15.338	58.3332	80.8088	78.2787	99.272	51.1799	67.8267	50.5195	81.8585	Only Day 9	Up Regulated
chr3:47789289-47789574	26.989	40.3536	26.8411	19.1725	75.595	57.0046	55.8267	54.0341	30.1058	37.6815	42.5005	44.6501	Only Day 9	Up Regulated
chr19:49641578-49641778	42.4113	43.6255	42.1788	42.1795	99.9997	80.8088	58.2539	123.147	61.2151	46.3773	48.9157	76.2772	Only Day 9	Up Regulated
chr12:56223989-56224217	51.0864	29.4472	33.5513	42.1795	98.214	70.1596	69.1765	94.2455	47.1658	31.8844	30.4721	70.6959	Only Day 9	Up Regulated
chr9:34665587-34666045	131.09	167.958	102.571	61.3519	258.333	238.041	228.768	248.808	168.593	177.393	187.644	167.438	Only Day 9	Up Regulated
chr1:93179236-93179584	80.0032	68.7102	99.6954	65.1864	152.381	154.1	156.557	197.287	113.399	118.842	127.502	111.625	Only Day 9	Up Regulated
chr16:57299549-57300543	133.017	153.78	155.295	153.38	248.214	285.023	294.304	422.22	236.832	189.567	220.522	245.575	Only Day 9	Up Regulated
chr9:113152241-113152716	95.4255	93.7948	112.157	130.373	251.19	207.347	157.771	290.276	136.48	132.755	130.709	204.646	Only Day 9	Up Regulated
chr20:44966096-44966315	39.5196	68.7102	47.9305	72.8554	111.904	124.658	119.542	125.661	103.363	84.6385	68.9631	87.4397	Only Day 9	Up Regulated
chr15:45200087-45200366	49.1586	78.5259	63.2682	23.007	101.19	115.262	104.372	129.431	68.2398	68.4064	60.1423	100.463	Only Day 9	Up Regulated
chr2:68367399-68367931	133.981	115.608	116.95	176.387	320.237	308.827	189.932	316.665	186.656	172.755	136.323	212.088	Only Day 9	Up Regulated
chr2:9607750-9608545	80.0032	70.8914	69.9785	118.869	161.904	177.905	133.499	238.755	110.388	102.61	89.8125	139.531	Only Day 9	Up Regulated
chr6:116461813-116463522	373.027	173.411	413.161	245.408	916.664	379.613	566.762	650.922	419.474	153.045	371.278	325.573	Only Day 9	Up Regulated
chr17:8155732-8156321	184.104	283.566	94.9024	161.049	312.499	363.326	419.914	414.68	299.051	217.973	315.146	327.434	Only Day 9	Up Regulated
chr19:49876851-49877370	225.551	207.221	265.535	233.904	429.166	530.582	436.904	547.881	353.241	335.655	324.768	392.549	Only Day 9	Up Regulated
chr16:53208018-53208319	42.4113	33.8098	43.1374	19.1725	74.4046	65.1482	63.7152	89.2191	49.1728	40.5801	46.51	66.9751	Only Day 9	Up Regulated
chr11:114111117-114111757	64.5809	29.4472	34.5099	23.007	82.7379	65.1482	57.0403	114.351	47.1658	37.6815	31.274	52.0917	Only Day 9	Up Regulated
chr19:42268457-42268768	154.223	109.064	109.282	107.366	252.976	265.604	240.297	242.525	188.663	179.712	196.465	139.531	Only Day 9	Up Regulated
chr3:151327391-151327713	118.559	90.5229	103.53	122.704	223.809	217.369	177.189	290.276	105.37	147.248	105.049	187.902	Only Day 9	Up Regulated
chr2:191677473-191677857	164.826	126.514	123.661	122.704	274.999	305.695	275.493	263.887	192.677	183.19	180.427	167.438	Only Day 9	Up Regulated
chr10:63265327-63265819	165.79	165.777	165.839	233.904	310.118	444.761	307.654	456.148	196.691	172.755	159.578	193.484	Only Day 9	Up Regulated
chr2:60883407-60883607	56.8697	59.9851	56.558	99.6969	128.571	157.859	107.406	175.925	73.2575	68.9862	48.9157	91.1606	Only Day 9	Up Regulated
chr19:55654537-55654837	160.006	172.321	155.295	107.366	270.237	348.919	301.585	315.408	185.652	193.625	178.823	146.973	Only Day 9	Up Regulated
chr3:172520359-172520915	164.826	129.786	184.053	203.228	443.451	321.356	222.093	428.503	221.779	168.118	142.738	228.832	Only Day 9	Up Regulated
chr1:150363703-150363995	87.7143	136.33	75.7302	107.366	207.142	209.852	211.777	217.393	129.455	135.074	147.549	119.067	Only Day 9	Up Regulated
chr17:75456085-75456463	45.303	67.6195	44.096	49.8485	94.6426	116.515	106.192	114.351	63.2222	62.0296	53.7271	104.183	Only Day 9	Up Regulated
chr8:66663849-66664631	182.176	186.499	212.811	329.767	505.356	446.014	399.889	535.315	293.03	228.988	252.598	290.225	Only Day 9	Up Regulated
chr20:53623288-53624138	53.0142	94.8855	78.606	76.6899	113.69	171.014	139.567	204.827	110.388	113.624	80.1897	143.252	Only Day 9	Up Regulated
chr2:196211019-196211383	43.3752	33.8098	38.3444	46.014	66.6665	92.0844	72.8174	105.555	23.0811	57.3919	52.1233	57.673	Only Day 9	Up Regulated
chr6:44058809-44059359	35.6641	30.5378	31.6341	42.1795	51.1903	57.0046	72.2106	111.838	46.1622	35.3627	40.0949	61.3938	Only Day 9	Up Regulated
chr9:72362262-72362810	195.67	203.949	226.232	172.552	420.832	487.985	317.969	418.45	266.938	256.234	249.39	295.807	Only Day 9	Up Regulated
chr10:60777993-60778269	47.2308	41.4442	42.1788	30.676	83.3331	90.2051	72.2106	90.4757	76.268	43.4787	44.1043	52.0917	Only Day 9	Up Regulated
chr1:183588049-183588469	77.1115	117.789	117.909	111.2	228.571	198.577	182.044	266.401	146.515	171.596	137.124	161.857	Only Day 9	Up Regulated
chr1:32962609-32963065	118.559	99.248	97.7782	80.5244	208.928	181.037	174.155	253.835	124.437	124.059	129.907	117.206	Only Day 9	Up Regulated
chr5:96661420-96661924	101.209	93.7948	119.826	92.0279	199.404	209.852	190.539	240.012	173.61	121.74	170.804	145.113	Only Day 9	Up Regulated
chr17:42388859-42389134	66.5087	76.3446	62.3096	49.8485	132.738	141.572	125.003	128.174	83.2927	81.7399	89.8125	102.323	Only Day 9	Up Regulated
chr17:45147266-45148187	344.11	434.074	433.292	391.119	776.188	865.092	748.806	900.987	547.926	539.136	567.743	493.011	Only Day 9	Up Regulated
chr4:69831463-69831912	50.1225	32.7191	40.2616	49.8485	89.2855	110.877	80.706	77.9096	51.1799	56.2324	36.8873	76.2772	Only Day 9	Up Regulated
chr19:16283446-16284011	36.628	45.8068	56.558	15.338	79.7617	80.8088	70.3902	89.2191	51.1799	60.2904	56.9347	79.998	Only Day 9	Up Regulated
chr18:2972394-2972793	33.7363	28.3566	46.9719	26.8415	62.4998	70.786	66.1425	82.9361	45.1587	40.5801	34.4816	66.9751	Only Day 9	Up Regulated
chr10:58266581-58266978	93.4977	105.792	137.081	92.0279	214.285	240.547	200.855	224.933	134.473	137.972	125.096	143.252	Only Day 9	Up Regulated
chr7:105269129-105269694	36.628	66.5289	49.8477	26.8415	86.9045	112.13	79.4923	92.9889	75.2645	51.5947	63.3499	79.998	Only Day 9	Up Regulated
chr12:101615779-101616378	45.303	66.5289	45.0547	72.8554	88.6902	137.813	99.5171	147.023	67.2363	71.305	61.7461	111.625	Only Day 9	Up Regulated
chr11:59616546-59616823	30.8446	47.988	45.0547	61.3519	103.571	110.251	71.6038	96.7587	61.2151	60.2904	62.548	37.2084	Only Day 9	Up Regulated
chr6:81808802-81809694	65.5448	61.0757	86.2749	49.8485	121.428	129.043	134.105	154.563	102.36	75.363	64.1518	133.95	Only Day 9	Up Regulated
chr18:74500737-74500997	51.0864	28.3566	25.8825	38.345	113.69	50.7404	52.7926	79.1662	45.1587	31.3046	32.0759	37.2084	Only Day 9	Up Regulated
chr7:138459629-138459880	48.1947	54.5319	49.8477	19.1725	74.4046	109.624	78.8855	90.4757	65.2293	62.0296	62.548	61.3938	Only Day 9	Up Regulated
chr13:50082256-50082634	61.6892	66.5289	71.8957	65.1864	116.666	159.112	129.251	138.227	91.321	73.0442	77.784	65.1147	Only Day 9	Up Regulated
chr11:72111897-72112257	41.4474	73.0727	53.6821	23.007	94.6426	97.0958	81.3128	119.378	76.268	62.0296	73.7745	100.463	Only Day 9	Up Regulated
chr2:237673221-237673736	68.4365	70.8914	55.5994	53.683	123.214	115.889	137.746	131.944	81.2857	80.5805	82.5954	57.673	Only Day 9	Up Regulated
chr17:49678277-49678496	45.303	44.7161	46.0133	19.1725	83.3331	84.5673	65.5357	85.4493	67.2363	60.2904	36.0854	48.3709	Only Day 9	Up Regulated
chr5:170330636-170331187	14.4584	38.1723	38.3444	72.8554	72.6189	71.4124	75.2446	116.864	40.1411	36.5221	48.9157	102.323	Only Day 9	Up Regulated
chr1:150576378-150579534	2172.62	2335.05	2018.83	2457.91	4623.2	4744.54	4003.14	4839.19	2828.94	2648.72	2638.24	2922.72	Only Day 9	Up Regulated
chr10:89392143-89393537	259.287	224.671	248.28	268.415	511.308	417.199	306.44	796.689	303.065	213.915	266.23	321.853	Only Day 9	Up Regulated
chr19:1258929-1259574	91.5699	113.426	127.495	76.6899	201.19	210.479	185.684	234.986	107.377	127.537	121.888	120.927	Only Day 9	Up Regulated
chr1:204506606-204507000	34.7002	52.3506	46.9719	38.345	75.595	122.153	61.8948	92.9889	49.1728	35.3627	39.293	61.3938	Only Day 9	Up Regulated
chr8:17922337-17922652	57.8336	95.9761	111.199	53.683	165.476	171.014	138.96	172.155	113.399	117.103	126.7	126.509	Only Day 9	Up Regulated
chr1:89197723-89199266	364.352	352.276	366.189	452.471	987.497	616.402	628.657	869.572	561.975	294.496	305.523	517.197	Only Day 9	Up Regulated
chr2:20050010-20050335	99.2811	98.1574	97.7782	176.387	211.904	241.173	226.948	275.197	141.497	132.175	154.766	158.136	Only Day 9	Up Regulated
chr20:1946896-1947497	63.617	57.8038	56.558	38.345	79.7617	103.36	101.338	155.819	69.2434	85.2182	68.1613	89.3001	Only Day 9	Up Regulated
chr1:66333527-66333844	53.0142	82.8884	59.4338	34.5105	139.881	99.6015	107.406	120.634	109.384	81.1602	65.7556	61.3938	Only Day 9	Up Regulated
chr1:234676118-234676462	43.3752	52.3506	60.3924	23.007	69.0474	78.3031	97.0899	120.634	74.261	62.6093	58.5385	55.8126	Only Day 9	Up Regulated
chr19:11320413-11321317	157.115	125.423	115.992	95.8624	273.809	280.012	189.932	256.348	179.631	186.089	140.332	219.53	Only Day 9	Up Regulated
chr14:63642112-63642767	142.656	163.596	162.005	111.2	250.595	288.155	299.158	333.001	235.829	207.538	209.295	251.157	Only Day 9	Up Regulated
chr4:159240438-159241433	91.5699	110.154	85.3163	126.538	201.19	206.72	158.378	270.171	147.518	131.016	107.454	219.53	Only Day 9	Up Regulated
chr17:48295091-48295590	35.6641	27.2659	32.5927	34.5105	55.357	72.6653	58.2539	79.1662	34.1199	37.6815	31.274	83.7189	Only Day 9	Up Regulated
chr1:150876900-150877270	131.09	113.426	105.447	49.8485	213.69	195.444	187.505	209.853	90.3174	145.509	161.983	156.275	Only Day 9	Up Regulated
chr8:129269440-129270134	42.4113	34.9004	42.1788	38.345	78.5712	83.9409	72.8174	85.4493	63.2222	55.073	43.3024	78.1376	Only Day 9	Up Regulated
chr11:9264040-9264403	122.415	139.602	92.0265	134.207	234.523	280.012	212.384	256.348	114.402	101.45	125.898	119.067	Only Day 9	Up Regulated
chr5:143434535-143435357	55.9058	52.3506	84.3576	69.0209	98.8093	107.745	117.115	204.827	79.2786	69.5659	66.5575	126.509	Only Day 9	Up Regulated
chr1:203327551-203327997	52.0503	68.7102	75.7302	38.345	125.595	103.986	121.969	123.147	90.3174	96.2328	97.0295	79.998	Only Day 9	Up Regulated
chr19:16327373-16328284	448.211	401.355	354.686	433.298	894.641	863.213	632.298	895.961	447.573	430.729	407.364	431.617	Only Day 9	Up Regulated
chr12:122526042-122526997	448.211	372.998	462.05	352.774	866.664	768.623	838.007	807.998	573.014	517.686	601.423	621.38	Only Day 9	Up Regulated
chr20:35743884-35744116	46.2669	69.8008	74.7716	57.5174	106.547	138.44	95.2694	160.846	75.2645	82.3196	69.765	102.323	Only Day 9	Up Regulated
chr11:62727671-62727900	111.812	118.879	112.157	122.704	217.857	261.845	199.641	256.348	144.508	130.436	119.483	113.486	Only Day 9	Up Regulated
chr16:67521298-67521676	65.5448	50.1693	57.5166	61.3519	102.976	114.009	108.012	148.28	72.2539	73.0442	60.1423	107.904	Only Day 9	Up Regulated
chr14:49586698-49587006	50.1225	56.7131	77.6474	46.014	93.4521	108.998	120.149	141.997	68.2398	63.189	80.9916	79.998	Only Day 9	Up Regulated
chr19:8444469-8444795	86.7504	64.3476	69.9785	72.8554	154.166	148.463	115.294	173.412	90.3174	82.3196	97.8314	137.671	Only Day 9	Up Regulated
chr7:116028898-116030892	480.019	559.497	606.8	548.333	1129.76	1053.02	925.995	1280.48	736.589	743.775	590.196	734.866	Only Day 9	Up Regulated
chr12:52050624-52051204	133.981	110.154	116.95	153.38	264.285	268.11	250.006	248.808	182.642	167.538	189.248	195.344	Only Day 9	Up Regulated
chr11:695322-695660	196.634	197.405	144.75	118.869	319.642	377.734	341.028	277.71	231.815	242.901	238.965	182.321	Only Day 9	Up Regulated
chr1:110338906-110339156	66.5087	142.874	91.0679	61.3519	175.595	184.795	171.728	193.517	108.381	117.103	116.275	117.206	Only Day 9	Up Regulated
chr11:13675077-13675790	61.6892	73.0727	113.116	126.538	182.142	191.06	163.839	213.623	111.391	137.393	124.294	145.113	Only Day 9	Up Regulated
chr5:177426043-177426275	92.5338	79.6165	96.8196	23.007	127.976	155.353	149.276	153.306	92.3245	95.6531	78.5859	79.998	Only Day 9	Up Regulated
chr10:27156153-27156438	90.606	95.9761	122.702	53.683	213.095	157.859	155.344	201.057	146.515	108.987	108.256	156.275	Only Day 9	Up Regulated
chr10:35195849-35196226	23.1334	32.7191	23.9652	65.1864	82.7379	55.7518	58.8607	95.5021	47.1658	39.4207	41.6986	68.8355	Only Day 9	Up Regulated
chr17:43360205-43360889	158.079	196.315	78.606	149.545	307.737	318.85	144.421	393.318	186.656	209.857	111.464	204.646	Only Day 9	Up Regulated
chr11:64878930-64879280	104.101	74.1633	80.5232	72.8554	175	154.1	127.43	207.34	122.43	115.943	120.285	106.044	Only Day 9	Up Regulated
chr20:50451115-50451819	76.1476	43.6255	53.6821	15.338	74.4046	90.8316	107.406	106.812	59.2081	53.9136	81.7935	83.7189	Only Day 9	Up Regulated
chr10:28491847-28492291	42.4113	32.7191	46.9719	34.5105	63.0951	73.9181	77.6719	100.529	65.2293	52.7541	28.8683	70.6959	Only Day 9	Up Regulated
chr19:39406927-39409674	2223.7	2239.08	2014.04	2250.85	4077.37	4693.17	3948.52	4614.26	2874.1	2746.69	2932.54	2703.19	Only Day 9	Up Regulated
chr7:33039445-33040145	59.7614	53.4412	44.096	115.035	137.5	108.371	100.124	198.544	84.2963	84.0588	64.1518	74.4168	Only Day 9	Up Regulated
chr19:48874615-48875134	111.812	138.511	72.8543	176.387	194.047	261.845	215.418	324.205	122.43	112.465	95.4258	145.113	Only Day 9	Up Regulated
chr1:44819169-44819544	43.3752	34.9004	68.0613	38.345	101.785	103.36	58.2539	106.812	75.2645	59.7107	49.7176	76.2772	Only Day 9	Up Regulated
chr7:93117222-93118000	121.451	88.3416	163.922	107.366	247.618	197.95	172.941	339.284	136.48	120.581	137.124	163.717	Only Day 9	Up Regulated
chr12:121589894-121590311	52.0503	53.4412	86.2749	57.5174	99.9997	138.44	101.338	158.332	89.3139	93.3342	98.6333	89.3001	Only Day 9	Up Regulated
chr17:40218824-40219184	69.4003	89.4323	74.7716	65.1864	156.547	150.968	132.892	155.819	120.423	80.0008	95.4258	109.765	Only Day 9	Up Regulated
chr15:92904540-92904828	86.7504	67.6195	97.7782	107.366	208.928	181.663	141.994	183.465	109.384	123.479	145.143	152.554	Only Day 9	Up Regulated
chr8:116765714-116766332	156.151	193.043	188.846	161.049	332.142	335.137	324.037	397.088	266.938	231.886	217.314	266.04	Only Day 9	Up Regulated
chr19:1929452-1929946	59.7614	52.3506	53.6821	26.8415	59.5237	94.5901	86.7741	144.51	67.2363	62.6093	77.784	109.765	Only Day 9	Up Regulated
chr4:102759689-102760400	190.851	182.136	195.556	138.042	352.975	398.406	313.722	338.027	248.875	234.205	265.428	212.088	Only Day 9	Up Regulated
chr17:75289556-75290186	263.143	256.3	212.811	138.042	429.761	437.244	404.743	454.892	264.931	293.336	327.976	370.224	Only Day 9	Up Regulated
chr1:161067889-161068431	175.429	141.783	162.964	122.704	324.404	277.506	279.74	315.408	228.804	231.886	214.908	267.9	Only Day 9	Up Regulated
chr1:25239513-25240406	116.631	165.777	127.495	107.366	227.976	275	266.997	257.604	189.667	187.248	198.069	226.971	Only Day 9	Up Regulated
chr1:186830228-186830608	77.1115	69.8008	93.9437	65.1864	150	145.957	140.78	172.155	89.3139	105.508	89.8125	100.463	Only Day 9	Up Regulated
chr12:9971502-9973775	809.671	711.096	893.424	904.941	1715.47	1751.48	1262.17	1832.13	1198.21	1031.31	956.663	1196.25	Only Day 9	Up Regulated
chr1:161216456-161216985	223.623	279.203	226.232	302.925	508.927	583.828	378.044	571.756	397.397	352.467	279.06	366.503	Only Day 9	Up Regulated
chr10:3782691-3782982	121.451	118.879	127.495	118.869	234.523	251.823	188.718	290.276	119.42	144.929	121.086	141.392	Only Day 9	Up Regulated
chr4:82899695-82900536	299.771	338.098	285.666	295.256	542.261	615.149	524.285	726.319	401.411	383.772	437.034	433.478	Only Day 9	Up Regulated
chr18:8623515-8624178	48.1947	57.8038	54.6408	30.676	78.5712	81.4352	104.372	116.864	82.2892	60.8701	64.9537	87.4397	Only Day 9	Up Regulated
chr3:177360110-177360377	45.303	58.8944	39.303	42.1795	80.3569	108.998	95.2694	85.4493	49.1728	70.7253	62.548	85.5793	Only Day 9	Up Regulated
chr14:88005093-88006405	347.002	355.548	303.879	383.45	699.998	704.728	565.548	774.07	462.626	445.222	404.156	556.265	Only Day 9	Up Regulated
chr14:60184090-60184552	60.7253	68.7102	78.606	84.3589	111.904	130.923	155.344	182.208	87.3068	100.291	61.7461	115.346	Only Day 9	Up Regulated
chr11:62839708-62840320	218.804	248.665	229.108	164.883	382.142	450.399	422.948	444.839	268.945	342.032	355.24	351.619	Only Day 9	Up Regulated
chr2:70086506-70086958	147.476	159.233	191.722	122.704	333.928	326.994	290.663	275.197	244.861	215.654	221.324	243.715	Only Day 9	Up Regulated
chr1:235971971-235972491	70.3642	68.7102	50.8063	53.683	130.952	112.756	102.551	136.97	94.3315	80.0008	60.1423	98.6022	Only Day 9	Up Regulated
chr12:108562166-108562379	66.5087	71.9821	58.4752	53.683	128.571	129.043	88.5945	150.793	69.2434	74.7833	62.548	93.021	Only Day 9	Up Regulated
chr15:72782641-72782986	56.8697	42.5349	65.1855	84.3589	119.047	90.8316	97.6967	185.978	52.1834	55.6527	50.5195	100.463	Only Day 9	Up Regulated
chr17:31889552-31889916	61.6892	56.7131	54.6408	69.0209	123.214	110.251	105.585	140.74	82.2892	75.9428	87.4068	78.1376	Only Day 9	Up Regulated
chr19:6110833-6111220	75.1837	76.3446	93.9437	92.0279	164.881	145.957	156.557	199.801	130.459	100.871	125.096	120.927	Only Day 9	Up Regulated
chr11:117098630-117098864	72.292	74.1633	74.7716	69.0209	161.904	137.813	151.096	123.147	110.388	91.5951	99.4352	124.648	Only Day 9	Up Regulated
chr1:204516011-204516277	40.4835	34.9004	55.5994	57.5174	117.262	88.9523	84.9536	82.9361	45.1587	55.073	66.5575	70.6959	Only Day 9	Up Regulated
chr12:64583473-64584059	46.2669	45.8068	59.4338	61.3519	99.4045	92.7108	92.8422	136.97	87.3068	43.4787	57.7366	100.463	Only Day 9	Up Regulated
chr3:152244327-152246098	369.171	413.352	434.25	544.499	767.26	978.475	731.208	985.18	505.778	492.179	402.552	595.334	Only Day 9	Up Regulated
chr2:55009679-55010269	56.8697	43.6255	40.2616	111.2	111.904	132.176	98.3035	155.819	59.2081	55.6527	47.3119	85.5793	Only Day 9	Up Regulated
chr1:167715675-167715994	42.4113	56.7131	62.3096	57.5174	119.047	87.073	92.8422	134.457	76.268	57.9716	53.7271	79.998	Only Day 9	Up Regulated
chr10:102678926-102679165	53.0142	32.7191	27.7997	7.66899	51.7856	58.8839	63.1084	67.8568	32.1129	34.7829	32.0759	18.6042	Only Day 9	Up Regulated
chr19:47113378-47113737	167.718	212.674	163.922	99.6969	288.094	357.688	324.644	296.559	238.839	232.466	224.531	239.994	Only Day 9	Up Regulated
chr5:138369987-138370555	72.292	65.4382	66.1441	57.5174	92.8569	149.089	106.192	168.385	72.2539	91.5951	75.3783	115.346	Only Day 9	Up Regulated
chr1:235129041-235129241	29.8807	37.0817	37.3858	26.8415	60.1189	60.7632	70.997	69.1134	50.1763	37.6815	26.4626	61.3938	Only Day 9	Up Regulated
chr4:40551164-40551799	68.4365	82.8884	79.5646	65.1864	136.309	137.813	120.149	189.748	87.3068	71.8847	74.5764	115.346	Only Day 9	Up Regulated
chr1:36464536-36464809	26.0251	32.7191	34.5099	34.5105	54.1665	77.6767	60.6812	61.5737	52.1834	30.7249	33.6797	59.5334	Only Day 9	Up Regulated
chr12:9758500-9759245	119.523	95.9761	102.571	53.683	197.023	206.094	134.105	194.774	112.395	144.349	80.9916	150.694	Only Day 9	Up Regulated
chr14:52313598-52314105	169.645	212.674	164.881	107.366	311.309	327.62	267.604	378.239	219.772	220.292	202.88	284.644	Only Day 9	Up Regulated
chr5:109689029-109689257	80.9671	73.0727	99.6954	76.6899	165.476	140.319	141.994	202.314	103.363	113.045	104.247	120.927	Only Day 9	Up Regulated
chr16:28505931-28506987	84.8226	71.9821	117.909	115.035	195.238	157.859	138.96	273.94	81.2857	121.161	71.3688	135.811	Only Day 9	Up Regulated
chr13:33542638-33543508	170.609	200.677	181.177	161.049	376.19	353.303	324.037	344.31	241.85	248.118	291.891	238.134	Only Day 9	Up Regulated
chr5:123423577-123424097	99.2811	99.248	110.24	99.6969	202.38	182.916	198.427	217.393	143.504	128.117	97.8314	173.019	Only Day 9	Up Regulated
chr8:89729785-89730350	37.5919	42.5349	31.6341	42.1795	62.4998	68.9067	70.997	101.785	47.1658	43.4787	44.1043	59.5334	Only Day 9	Up Regulated
chrX:47233759-47234261	83.8588	54.5319	80.5232	92.0279	133.928	169.761	154.737	152.049	94.3315	108.407	108.256	104.183	Only Day 9	Up Regulated
chr19:18152135-18152481	87.7143	67.6195	76.6888	42.1795	124.404	158.485	122.576	133.2	68.2398	92.1748	97.8314	96.7418	Only Day 9	Up Regulated
chr1:27490363-27490807	106.028	121.061	91.0679	99.6969	183.928	251.196	177.189	206.084	132.466	137.972	133.917	143.252	Only Day 9	Up Regulated
chr5:160419363-160419816	110.848	91.6135	141.874	153.38	242.857	221.754	214.811	294.046	147.518	155.944	170.002	141.392	Only Day 9	Up Regulated
chr17:64019807-64020703	268.926	281.384	253.073	283.753	554.165	567.541	456.929	541.598	366.287	320.583	315.947	385.107	Only Day 9	Up Regulated
chr1:150255595-150256034	39.5196	40.3536	40.2616	57.5174	69.6427	83.9409	71.6038	124.404	62.2187	48.1164	40.0949	68.8355	Only Day 9	Up Regulated
chr15:43747155-43747397	41.4474	43.6255	40.2616	34.5105	75.595	61.3896	84.9536	92.9889	42.1481	42.3192	42.5005	78.1376	Only Day 9	Up Regulated
chr17:75666765-75667205	92.5338	106.882	96.8196	130.373	191.071	216.743	171.121	255.091	148.522	155.944	121.888	152.554	Only Day 9	Up Regulated
chr17:7572162-7572395	81.931	86.1604	69.9785	65.1864	154.762	159.112	110.44	169.642	115.406	86.3776	101.039	70.6959	Only Day 9	Up Regulated
chr20:32063168-32063813	48.1947	68.7102	62.3096	76.6899	145.833	149.715	70.997	134.457	99.3492	70.1456	60.9442	104.183	Only Day 9	Up Regulated
chr11:47767691-47768263	118.559	124.333	146.667	149.545	250.595	295.672	182.044	322.948	211.744	172.755	196.465	213.948	Only Day 9	Up Regulated
chr2:177164763-177165484	119.523	112.336	114.075	69.0209	169.642	225.513	177.189	237.499	166.585	151.306	169.2	186.042	Only Day 9	Up Regulated
chr5:148809336-148809802	43.3752	39.2629	49.8477	49.8485	67.857	103.36	67.3561	119.378	57.201	51.015	56.1328	98.6022	Only Day 9	Up Regulated
chrX:103686229-103686663	88.6782	73.0727	76.6888	103.531	160.714	160.991	171.121	174.668	115.406	104.349	111.464	132.09	Only Day 9	Up Regulated
chr1:192158503-192160467	491.586	633.66	672.944	644.195	1101.78	1228.42	1024.9	1388.55	809.846	838.849	747.368	790.678	Only Day 9	Up Regulated
chrX:101408231-101409002	133.981	164.686	147.626	164.883	311.309	272.495	266.39	339.284	209.737	198.263	207.691	186.042	Only Day 9	Up Regulated
chr12:53370914-53371319	53.0142	55.6225	51.7649	46.014	96.4283	115.262	83.1332	109.325	63.2222	65.5079	51.3214	65.1147	Only Day 9	Up Regulated
chr15:72473800-72474203	199.526	162.505	160.088	130.373	333.928	328.873	303.406	302.842	269.949	229.567	222.125	215.809	Only Day 9	Up Regulated
chr17:58631809-58632722	76.1476	92.7042	115.033	99.6969	161.309	145.957	183.864	256.348	116.409	124.639	128.304	176.74	Only Day 9	Up Regulated
chr3:141267054-141267565	21.2057	26.1753	42.1788	42.1795	72.0236	51.3668	60.0744	75.3964	39.1376	22.0292	23.255	46.5105	Only Day 9	Up Regulated
chr21:15682486-15683064	52.0503	79.6165	51.7649	76.6899	132.143	125.285	91.6286	158.332	81.2857	84.6385	65.7556	145.113	Only Day 9	Up Regulated
chr4:139015231-139015438	39.5196	40.3536	29.7169	46.014	70.2379	78.9295	58.8607	96.7587	38.134	43.4787	52.1233	63.2543	Only Day 9	Up Regulated
chr1:185317487-185317801	106.992	93.7948	87.2335	92.0279	189.88	209.852	145.635	193.517	119.42	139.711	121.888	130.229	Only Day 9	Up Regulated
chr19:40777620-40778042	146.512	150.508	102.571	115.035	250.595	261.845	254.254	232.472	150.529	186.089	185.238	238.134	Only Day 9	Up Regulated
chr1:36401247-36401498	64.5809	64.3476	27.7997	26.8415	105.952	107.119	56.4335	89.2191	57.201	70.1456	32.0759	81.8585	Only Day 9	Up Regulated
chr12:27014560-27014925	50.1225	41.4442	60.3924	65.1864	95.2378	93.9637	106.192	128.174	99.3492	63.7687	58.5385	111.625	Only Day 9	Up Regulated
chr2:144518305-144519153	516.647	525.687	575.166	671.037	1050	1208.37	935.704	1232.73	772.716	688.702	665.575	760.912	Only Day 9	Up Regulated
chr14:101809498-101810854	362.424	429.711	387.278	391.119	757.736	729.158	697.833	849.466	595.091	493.338	502.789	522.778	Only Day 9	Up Regulated
chr13:97369295-97369812	46.2669	44.7161	36.4272	49.8485	90.476	70.786	67.3561	116.864	56.1975	39.4207	52.9252	57.673	Only Day 9	Up Regulated
chr3:172061531-172062101	50.1225	68.7102	69.0199	95.8624	83.3331	176.652	131.071	159.589	99.3492	80.5805	78.5859	65.1147	Only Day 9	Up Regulated
chr3:39278704-39279257	90.606	91.6135	167.757	95.8624	242.261	214.864	151.703	253.835	144.508	130.436	121.888	135.811	Only Day 9	Up Regulated
chr3:128651126-128651489	93.4977	116.698	84.3576	76.6899	162.5	206.094	166.873	183.465	103.363	141.451	129.105	113.486	Only Day 9	Up Regulated
chr17:59729704-59730132	60.7253	38.1723	45.0547	38.345	72.6189	93.3373	77.0651	111.838	71.2504	42.3192	36.8873	79.998	Only Day 9	Up Regulated
chrX:107676075-107677003	155.187	173.411	162.005	149.545	297.023	308.827	315.542	315.408	222.783	244.06	282.268	202.786	Only Day 9	Up Regulated
chr6:135209807-135210444	48.1947	82.8884	52.7235	65.1864	126.19	115.262	108.619	133.2	62.2187	45.7975	66.5575	98.6022	Only Day 9	Up Regulated
chr3:4978975-4979182	70.3642	52.3506	54.6408	57.5174	119.047	134.681	92.8422	109.325	104.367	88.1168	74.5764	83.7189	Only Day 9	Up Regulated
chr2:144519488-144520066	366.28	333.735	332.638	475.478	724.403	748.577	662.638	771.557	528.859	486.381	474.723	612.078	Only Day 9	Up Regulated
chr1:161530218-161530581	42.4113	47.988	59.4338	49.8485	105.952	100.228	81.3128	100.529	98.3456	51.015	76.1802	66.9751	Only Day 9	Up Regulated
chr20:33812760-33812964	21.2057	40.3536	46.0133	53.683	82.7379	62.016	64.9288	104.298	57.201	63.189	40.0949	40.9292	Only Day 9	Up Regulated
chrX:129931236-129931454	28.9168	27.2659	42.1788	30.676	67.2617	63.2689	54.6131	66.6002	46.1622	36.5221	40.8968	33.4876	Only Day 9	Up Regulated
chr12:7934216-7936266	598.578	722.002	724.709	694.044	1149.4	1210.25	1234.86	1675.06	845.973	814.501	1047.28	1099.51	Only Day 9	Up Regulated
chr1:28235507-28235922	116.631	100.339	59.4338	72.8554	193.452	218.622	114.687	148.28	174.614	151.306	76.9821	150.694	Only Day 9	Up Regulated
chr17:28951899-28952269	111.812	137.42	125.578	168.718	230.357	295.046	214.811	307.869	169.596	169.857	170.002	184.182	Only Day 9	Up Regulated
chr19:7799751-7800294	69.4003	56.7131	67.1027	57.5174	117.857	123.406	117.115	126.917	74.261	76.5225	68.9631	111.625	Only Day 9	Up Regulated
chr17:64506503-64506914	179.284	161.414	158.171	172.552	324.999	337.643	299.765	330.488	202.712	226.669	242.173	223.25	Only Day 9	Up Regulated
chr12:14365549-14367398	441.463	471.155	519.566	429.464	850.593	948.407	790.676	985.18	616.166	565.802	617.461	697.657	Only Day 9	Up Regulated
chr1:205750417-205750702	102.173	85.0697	73.8129	53.683	161.904	137.187	126.824	180.951	120.423	120.581	81.7935	102.323	Only Day 9	Up Regulated
chr12:121038246-121039278	273.746	237.759	186.929	287.587	487.499	374.602	315.542	715.009	329.157	212.756	260.617	344.178	Only Day 9	Up Regulated
chr6:154247187-154247744	36.628	46.8974	45.0547	34.5105	81.5474	80.1824	58.8607	95.5021	64.2257	30.1452	42.5005	52.0917	Only Day 9	Up Regulated
chr7:26293780-26293984	50.1225	34.9004	55.5994	34.5105	89.8807	88.9523	86.1673	74.1398	53.1869	51.5947	48.9157	76.2772	Only Day 9	Up Regulated
chr1:158833516-158834206	363.388	296.653	309.631	325.932	591.07	615.149	533.994	743.911	437.538	438.265	398.543	507.895	Only Day 9	Up Regulated
chr6:41071516-41071871	115.667	106.882	110.24	92.0279	167.261	184.169	208.136	256.348	158.557	132.175	161.983	187.902	Only Day 9	Up Regulated
chr1:155193198-155193941	72.292	90.5229	68.0613	122.704	150.595	180.41	115.901	232.472	77.2716	78.8413	67.3594	137.671	Only Day 9	Up Regulated
chr17:75403943-75404459	214.948	203.949	195.556	168.718	369.642	383.998	297.945	447.352	273.963	249.857	267.834	305.109	Only Day 9	Up Regulated
chr17:31319841-31321645	625.567	653.292	659.523	659.533	1163.09	1374.38	1006.7	1414.94	849.987	686.383	667.98	710.68	Only Day 9	Up Regulated
chr6:26216836-26217632	230.371	257.39	200.349	203.228	403.57	476.083	398.068	425.99	260.917	275.365	291.089	292.086	Only Day 9	Up Regulated
chr3:192957397-192958131	39.5196	44.7161	44.096	15.338	72.0236	51.9932	99.5171	54.0341	60.2116	37.1018	63.3499	76.2772	Only Day 9	Up Regulated
chr6:27894127-27894433	59.7614	93.7948	76.6888	84.3589	126.785	139.693	144.421	192.261	100.353	99.7111	137.926	117.206	Only Day 9	Up Regulated
chr2:64644512-64645469	121.451	143.964	135.164	141.876	249.999	266.23	203.282	316.665	172.607	144.929	144.341	212.088	Only Day 9	Up Regulated
chr8:11896821-11897323	46.2669	34.9004	46.0133	65.1864	79.7617	122.779	60.0744	106.812	58.2046	54.4933	38.4911	68.8355	Only Day 9	Up Regulated
chr7:139776039-139776239	67.4726	83.9791	63.2682	49.8485	122.619	132.802	106.799	144.51	79.2786	85.2182	62.548	81.8585	Only Day 9	Up Regulated
chr15:59689570-59689936	142.656	150.508	141.874	187.89	278.571	295.046	283.988	330.488	163.575	194.784	192.455	189.763	Only Day 9	Up Regulated
chr1:158831418-158833366	832.804	797.256	1142.66	1158.02	1779.76	1986.39	1650.53	2059.58	1352.75	1344.36	1240.53	1313.46	Only Day 9	Up Regulated
chr17:7306983-7307222	71.3281	67.6195	57.5166	65.1864	123.214	128.417	126.217	123.147	74.261	95.0734	76.9821	81.8585	Only Day 9	Up Regulated
chr5:76402088-76402512	102.173	113.426	123.661	88.1934	210.119	214.864	166.266	224.933	135.476	142.61	122.69	195.344	Only Day 9	Up Regulated
chr2:40511848-40512633	54.9419	27.2659	88.1921	88.1934	127.976	132.176	77.6719	157.076	88.3104	57.3919	61.7461	120.927	Only Day 9	Up Regulated
chr17:50867565-50867814	55.9058	65.4382	68.0613	65.1864	117.262	139.066	118.935	111.838	82.2892	92.1748	93.0201	98.6022	Only Day 9	Up Regulated
chr2:31957101-31957550	71.3281	74.1633	94.9024	76.6899	124.404	151.595	139.567	189.748	93.328	73.0442	110.662	106.044	Only Day 9	Up Regulated
chr11:57667493-57667746	94.4616	79.6165	60.3924	57.5174	124.404	166.629	153.523	113.095	83.2927	91.0154	96.2276	120.927	Only Day 9	Up Regulated
chr2:191678140-191679327	509.9	555.134	484.098	506.154	917.855	1006.04	889.586	1089.48	702.469	615.658	704.868	822.305	Only Day 9	Up Regulated
chr2:70141580-70142482	186.031	149.417	246.363	145.711	375.594	400.912	311.901	295.303	287.009	305.51	278.258	208.367	Only Day 9	Up Regulated
chr1:244970785-244971821	436.644	416.624	459.174	325.932	798.212	792.427	754.874	762.76	637.24	550.15	582.177	546.963	Only Day 9	Up Regulated
chr18:3602825-3603547	68.4365	90.5229	92.9851	69.0209	132.143	153.474	131.071	194.774	116.409	116.523	109.86	148.834	Only Day 9	Up Regulated
chr1:150486889-150487323	125.306	101.429	148.584	134.207	236.309	197.95	242.118	291.533	167.589	154.784	213.305	226.971	Only Day 9	Up Regulated
chr9:129625768-129626078	38.5557	52.3506	91.0679	53.683	86.9045	111.504	120.149	130.687	72.2539	71.8847	94.6239	76.2772	Only Day 9	Up Regulated
chr13:46179894-46182164	1044.86	1025.2	1054.47	1165.69	2087.49	2117.32	1603.8	2307.13	1433.04	1344.36	1278.22	1490.2	Only Day 9	Up Regulated
chr8:115429253-115429779	23.1334	41.4442	39.303	57.5174	77.976	74.5445	63.1084	92.9889	58.2046	37.6815	21.6512	63.2543	Only Day 9	Up Regulated
chr11:86066789-86067263	202.418	194.133	207.06	264.58	428.57	410.935	370.155	433.529	289.016	283.481	243.777	316.271	Only Day 9	Up Regulated
chr4:157992169-157992574	53.0142	71.9821	52.7235	72.8554	94.0474	129.67	115.901	136.97	68.2398	66.6673	77.784	85.5793	Only Day 9	Up Regulated
chr17:59837994-59841349	2113.82	1854.08	2193.3	2273.86	4126.18	4117.49	3057.12	4623.06	2545.95	2392.49	2225.26	2731.1	Only Day 9	Up Regulated
chr7:80640536-80640982	99.2811	69.8008	92.9851	180.221	203.571	217.996	138.96	277.71	172.607	127.537	124.294	208.367	Only Day 9	Up Regulated
chr15:66386461-66386664	54.9419	53.4412	37.3858	53.683	98.8093	82.688	91.6286	106.812	55.194	72.4645	61.7461	72.5564	Only Day 9	Up Regulated
chr14:45251642-45252049	103.137	127.605	117.909	118.869	238.095	224.26	185.684	237.499	164.578	146.668	123.492	241.855	Only Day 9	Up Regulated
chr17:41688361-41688606	52.0503	74.1633	53.6821	49.8485	99.4045	119.021	92.8422	125.661	73.2575	85.7979	80.9916	85.5793	Only Day 9	Up Regulated
chr5:95079955-95081678	363.388	438.436	485.056	444.802	849.998	838.783	703.902	877.112	573.014	504.353	461.091	506.034	Only Day 9	Up Regulated
chr2:48313888-48314223	88.6782	106.882	94.9024	69.0209	194.047	175.399	167.48	144.51	108.381	118.842	141.936	148.834	Only Day 9	Up Regulated
chr6:163406055-163406464	17.3501	25.0847	51.7649	42.1795	52.3808	70.786	63.1084	74.1398	42.1481	22.0292	40.0949	59.5334	Only Day 9	Up Regulated
chr4:103099484-103099888	26.0251	16.3596	67.1027	57.5174	50.5951	68.2803	74.6378	124.404	39.1376	47.5367	44.1043	76.2772	Only Day 9	Up Regulated
chr20:49045836-49046055	55.9058	28.3566	57.5166	38.345	90.476	87.073	77.0651	87.9625	54.1905	45.7975	58.5385	72.5564	Only Day 9	Up Regulated
chr4:139082711-139082924	61.6892	83.9791	65.1855	49.8485	123.214	132.176	108.012	130.687	81.2857	77.6819	100.237	89.3001	Only Day 9	Up Regulated
chr17:2392486-2392699	54.9419	58.8944	55.5994	23.007	101.19	111.504	80.706	71.6266	56.1975	49.8555	41.6986	53.9522	Only Day 9	Up Regulated
chr4:55397697-55398063	100.245	124.333	92.9851	130.373	210.714	189.18	192.359	252.578	131.462	122.9	122.69	167.438	Only Day 9	Up Regulated
chr14:45134671-45135694	227.479	220.309	262.659	299.091	429.166	501.766	436.904	531.545	327.15	302.612	299.108	372.084	Only Day 9	Up Regulated
chr10:4051149-4051748	54.9419	101.429	54.6408	69.0209	120.238	142.825	128.037	138.227	97.3421	93.9139	78.5859	115.346	Only Day 9	Up Regulated
chr5:42993599-42995025	354.713	496.24	458.215	387.284	708.927	917.086	758.515	804.229	551.94	572.179	526.846	552.545	Only Day 9	Up Regulated
chr17:7204812-7205582	117.595	121.061	102.571	115.035	219.047	230.524	169.3	241.269	163.575	141.451	149.955	139.531	Only Day 9	Up Regulated
chrX:155026481-155026773	36.628	42.5349	46.9719	26.8415	60.7141	72.0388	81.3128	76.653	44.1552	54.4933	60.9442	70.6959	Only Day 9	Up Regulated
chr1:29182173-29182532	86.7504	74.1633	110.24	88.1934	151.785	165.376	138.353	222.419	119.42	108.407	107.454	117.206	Only Day 9	Up Regulated
chr12:56359110-56360199	499.297	431.892	435.209	463.974	886.902	800.571	658.391	1091.99	604.123	517.686	511.61	578.591	Only Day 9	Up Regulated
chr4:38803616-38804848	411.583	410.08	475.47	563.671	912.498	875.742	718.465	987.693	614.158	547.831	539.677	626.961	Only Day 9	Up Regulated
chr19:12782735-12783170	123.378	98.1574	117.909	57.5174	186.309	197.95	179.009	184.721	79.2786	117.682	129.105	152.554	Only Day 9	Up Regulated
chr2:219177569-219177770	37.5919	49.0787	40.2616	65.1864	89.2855	106.492	83.74	84.1927	72.2539	53.9136	52.9252	63.2543	Only Day 9	Up Regulated
chr6:63352960-63353319	37.5919	32.7191	46.9719	23.007	57.1427	54.4989	65.5357	89.2191	46.1622	51.5947	37.6892	55.8126	Only Day 9	Up Regulated
chr1:244969714-244970645	417.366	430.802	386.32	352.774	779.165	800.571	743.344	654.692	630.215	530.44	635.102	483.709	Only Day 9	Up Regulated
chr1:84435104-84435473	36.628	43.6255	28.7583	34.5105	52.9761	73.9181	61.288	84.1927	51.1799	32.4641	26.4626	55.8126	Only Day 9	Up Regulated
chr2:68734884-68736606	437.608	435.164	642.268	563.671	1126.19	975.343	767.01	1027.9	746.624	666.093	614.253	679.053	Only Day 9	Up Regulated
chr1:97847807-97848430	51.0864	43.6255	70.9371	88.1934	99.9997	125.285	97.6967	155.819	67.2363	77.6819	67.3594	111.625	Only Day 9	Up Regulated
chr2:45567321-45568093	117.595	123.242	120.785	161.049	201.785	264.351	228.161	287.763	167.589	158.842	156.37	204.646	Only Day 9	Up Regulated
chr1:241519910-241520271	58.7975	67.6195	64.2268	46.014	105.357	80.1824	98.9103	162.102	78.2751	77.1022	80.9916	93.021	Only Day 9	Up Regulated
chr6:12060942-12061307	33.7363	46.8974	34.5099	15.338	62.4998	73.9181	54.6131	56.5473	51.1799	29.5655	48.9157	65.1147	Only Day 9	Up Regulated
chr7:135147727-135149323	272.782	265.025	305.796	433.298	685.713	486.105	472.706	747.681	379.333	310.148	321.561	422.315	Only Day 9	Up Regulated
chrX:41084869-41085205	113.739	105.792	78.606	111.2	172.619	193.565	176.582	226.189	150.529	125.798	161.181	174.879	Only Day 9	Up Regulated
chr3:172521052-172521822	262.179	184.318	293.335	268.415	605.951	409.682	334.96	537.828	320.125	257.973	250.994	290.225	Only Day 9	Up Regulated
chr3:101849545-101851936	1424.63	1488.72	1503.1	1483.95	2839.28	2864.64	2313.17	3012.09	1762.19	1770.45	1718.47	1906.93	Only Day 9	Up Regulated
chr19:2269030-2269253	128.198	107.973	98.7368	134.207	194.047	212.358	211.777	261.374	165.582	162.32	143.54	182.321	Only Day 9	Up Regulated
chr8:70401845-70402068	112.776	99.248	94.9024	76.6899	168.452	181.663	168.694	201.057	126.444	106.668	139.53	126.509	Only Day 9	Up Regulated
chr17:7013764-7014504	226.515	257.39	313.465	268.415	494.046	503.645	419.307	576.783	298.047	298.554	356.042	433.478	Only Day 9	Up Regulated
chr6:163416153-163416842	306.518	305.378	318.258	306.76	566.665	588.839	532.781	624.534	372.308	386.091	356.844	386.967	Only Day 9	Up Regulated
chr21:41362537-41363255	143.62	124.333	139.957	164.883	260.118	201.709	181.437	428.503	176.621	114.784	167.596	215.809	Only Day 9	Up Regulated
chr3:32684791-32685083	57.8336	49.0787	54.6408	49.8485	89.8807	101.481	81.9196	124.404	73.2575	67.8267	72.9726	83.7189	Only Day 9	Up Regulated
chr17:8118640-8119672	182.176	226.853	282.79	264.58	313.094	353.93	476.347	643.383	236.832	216.814	342.41	386.967	Only Day 9	Up Regulated
chr9:68844750-68845285	26.0251	39.2629	66.1441	34.5105	56.5475	87.6994	84.3468	84.1927	40.1411	44.6381	64.9537	104.183	Only Day 9	Up Regulated
chr4:69759795-69760740	82.8949	117.789	91.0679	92.0279	135.714	216.743	142.601	223.676	100.353	151.886	101.039	191.623	Only Day 9	Up Regulated
chr7:101856688-101857566	53.0142	106.882	90.1093	92.0279	149.404	167.882	127.43	196.031	116.409	92.7545	121.086	159.996	Only Day 9	Up Regulated
chr1:15524592-15524869	79.0393	107.973	80.5232	84.3589	176.19	212.358	151.096	119.378	104.367	132.175	92.2182	91.1606	Only Day 9	Up Regulated
chr7:106866285-106866922	80.9671	102.52	77.6474	111.2	194.047	166.003	117.115	219.906	112.395	84.0588	68.9631	169.298	Only Day 9	Up Regulated
chr11:62842092-62842321	68.4365	77.4353	59.4338	72.8554	116.071	135.308	106.799	163.359	80.2822	101.45	97.0295	83.7189	Only Day 9	Up Regulated
chr11:105042885-105044455	388.449	318.466	466.843	414.126	807.736	710.366	635.332	806.742	590.074	426.091	433.024	530.22	Only Day 9	Up Regulated
chr9:92740206-92740947	69.4003	61.0757	56.558	76.6899	110.119	114.009	118.328	152.049	74.261	66.0876	74.5764	111.625	Only Day 9	Up Regulated
chr4:24979768-24980257	40.4835	58.8944	40.2616	99.6969	91.0712	114.636	101.338	141.997	68.2398	62.0296	51.3214	100.463	Only Day 9	Up Regulated
chr14:54441583-54441809	28.9168	33.8098	23.9652	38.345	52.3808	57.0046	56.4335	70.37	37.1305	34.7829	56.9347	44.6501	Only Day 9	Up Regulated
chr12:53500335-53500694	104.101	146.145	86.2749	115.035	244.642	216.743	202.675	179.695	148.522	124.059	155.568	154.415	Only Day 9	Up Regulated
chrX:48574451-48575343	187.959	176.683	135.164	191.725	291.666	311.333	333.746	353.107	216.762	251.597	257.409	226.971	Only Day 9	Up Regulated
chr12:120292188-120293024	110.848	148.327	155.295	103.531	230.357	258.713	259.109	218.65	158.557	158.262	182.031	219.53	Only Day 9	Up Regulated
chr6:73471262-73471647	23.1334	31.6285	32.5927	34.5105	51.7856	55.1254	54.0062	69.1134	41.1446	26.6669	22.4531	48.3709	Only Day 9	Up Regulated
chr7:105011979-105012501	269.89	256.3	254.032	241.573	487.499	507.404	412.632	492.59	381.34	366.38	304.721	390.688	Only Day 9	Up Regulated
chr15:63503568-63504253	247.721	266.116	256.907	233.904	473.808	494.249	461.177	438.556	354.245	378.554	341.608	381.386	Only Day 9	Up Regulated
chr1:228165140-228165464	43.3752	45.8068	65.1855	53.683	87.4998	104.613	90.4149	106.812	64.2257	74.2036	71.3688	119.067	Only Day 9	Up Regulated
chr13:48411028-48413067	511.828	468.974	499.436	636.526	1096.43	903.304	766.403	1159.85	713.508	577.977	559.724	597.195	Only Day 9	Up Regulated
chr2:86194692-86194958	56.8697	77.4353	79.5646	65.1864	103.571	132.802	128.037	155.819	114.402	95.0734	89.8125	117.206	Only Day 9	Up Regulated
chr19:14528939-14529322	101.209	135.239	111.199	99.6969	201.785	239.921	196.607	193.517	129.455	161.161	137.124	145.113	Only Day 9	Up Regulated
chr17:38853893-38854307	80.9671	97.0667	81.4818	99.6969	191.666	172.893	131.678	172.155	90.3174	109.566	112.266	78.1376	Only Day 9	Up Regulated
chr6:25041555-25042299	49.1586	76.3446	48.8891	49.8485	104.762	102.107	77.0651	134.457	39.1376	64.9282	60.9442	78.1376	Only Day 9	Up Regulated
chr3:129120306-129120528	52.0503	56.7131	39.303	49.8485	80.9522	93.9637	74.031	120.634	59.2081	46.957	69.765	63.2543	Only Day 9	Up Regulated
chr10:102132605-102132891	110.848	91.6135	99.6954	115.035	192.261	211.105	150.489	221.163	114.402	135.074	113.869	141.392	Only Day 9	Up Regulated
chr6:136250455-136250971	146.512	140.692	177.343	157.214	263.095	311.333	264.57	314.152	210.741	187.828	161.181	163.717	Only Day 9	Up Regulated
chr7:76380037-76380511	42.4113	61.0757	46.0133	30.676	97.6188	78.3031	76.4583	84.1927	53.1869	48.6961	64.1518	61.3938	Only Day 9	Up Regulated
chr11:112163748-112164360	85.7865	90.5229	94.9024	57.5174	180.357	161.618	105.585	163.359	111.391	114.784	80.1897	98.6022	Only Day 9	Up Regulated
chr11:34105061-34105506	102.173	124.333	130.371	103.531	208.333	232.404	186.898	226.189	170.6	162.9	154.766	193.484	Only Day 9	Up Regulated
chr8:81132409-81132920	46.2669	23.994	43.1374	72.8554	90.476	53.8725	84.9536	118.121	71.2504	28.9858	57.7366	68.8355	Only Day 9	Up Regulated
chr16:28950429-28950681	83.8588	52.3506	60.3924	84.3589	135.119	129.043	112.26	145.766	95.3351	92.1748	85.803	65.1147	Only Day 9	Up Regulated
chr3:122794005-122794206	46.2669	55.6225	69.0199	65.1864	113.095	110.251	112.867	103.042	72.2539	88.1168	93.0201	93.021	Only Day 9	Up Regulated
chr2:120231720-120232924	130.126	137.42	169.674	153.38	322.023	224.886	200.855	345.567	202.712	146.668	157.974	208.367	Only Day 9	Up Regulated
chr5:131635621-131636307	159.042	239.94	193.639	195.559	361.309	362.7	336.78	397.088	344.21	231.307	286.277	303.248	Only Day 9	Up Regulated
chr1:151346479-151347326	259.287	253.028	271.287	122.704	476.189	405.297	388.359	405.884	356.252	356.525	300.711	310.69	Only Day 9	Up Regulated
chr6:135145189-135145834	126.27	133.058	122.702	134.207	209.523	231.777	241.511	272.684	192.677	177.973	153.964	256.738	Only Day 9	Up Regulated
chr2:161160385-161161634	662.195	681.648	602.007	559.837	1094.64	1185.82	1114.11	1226.45	817.874	774.5	872.464	775.795	Only Day 9	Up Regulated
chr11:35141224-35141426	46.2669	71.9821	92.9851	61.3519	129.166	124.658	97.0899	154.563	91.321	89.2762	92.2182	120.927	Only Day 9	Up Regulated
chr4:75723970-75724434	132.053	103.611	134.205	95.8624	200.595	187.927	228.768	243.782	167.589	176.234	156.37	126.509	Only Day 9	Up Regulated
chr1:159009981-159011562	662.195	720.911	721.833	778.403	1339.28	1284.8	1061.92	1627.31	968.403	885.806	784.255	1006.49	Only Day 9	Up Regulated
chr11:6745375-6746692	118.559	137.42	117.909	214.732	311.309	248.691	203.889	322.948	161.568	151.306	129.907	238.134	Only Day 9	Up Regulated
chr1:114758209-114758461	41.4474	44.7161	50.8063	53.683	96.4283	82.0616	76.4583	99.272	74.261	56.8121	46.51	93.021	Only Day 9	Up Regulated
chr12:32535013-32535688	63.617	97.0667	76.6888	111.2	145.833	190.433	146.242	162.102	109.384	86.9574	82.5954	154.415	Only Day 9	Up Regulated
chr8:125429970-125430209	125.306	88.3416	86.2749	84.3589	172.023	225.513	169.3	143.253	107.377	114.204	141.936	85.5793	Only Day 9	Up Regulated
chr17:7834793-7835585	293.024	217.037	208.018	149.545	382.737	431.607	357.412	427.246	270.952	292.177	292.692	286.505	Only Day 9	Up Regulated
chr19:18520455-18520673	46.2669	57.8038	43.1374	49.8485	75.595	99.6015	58.2539	131.944	63.2222	56.2324	62.548	98.6022	Only Day 9	Up Regulated
chr2:156342584-156343081	179.284	163.596	160.088	126.538	290.475	245.558	302.192	321.691	258.91	222.031	244.579	251.157	Only Day 9	Up Regulated
chr13:110665131-110665704	32.7724	32.7191	45.0547	42.1795	86.3093	62.016	56.4335	79.1662	61.2151	58.5513	51.3214	59.5334	Only Day 9	Up Regulated
chr7:155205770-155206211	45.303	57.8038	44.096	42.1795	88.095	83.3145	85.5604	94.2455	61.2151	52.1744	57.7366	72.5564	Only Day 9	Up Regulated
chr19:17266762-17267065	18.314	33.8098	49.8477	34.5105	51.1903	53.8725	69.7833	79.1662	30.1058	31.3046	56.1328	68.8355	Only Day 9	Up Regulated
chr17:58659329-58659992	65.5448	82.8884	112.157	80.5244	141.071	148.463	151.703	188.491	88.3104	99.7111	131.511	139.531	Only Day 9	Up Regulated
chr19:55398019-55398607	36.628	42.5349	36.4272	49.8485	55.357	72.0388	75.2446	104.298	57.201	52.1744	51.3214	98.6022	Only Day 9	Up Regulated
chr17:75183209-75183460	57.8336	71.9821	62.3096	69.0209	120.833	129.67	109.833	121.891	80.2822	90.4356	77.784	81.8585	Only Day 9	Up Regulated
chr6:26251038-26252171	338.327	369.726	383.444	406.457	682.736	703.475	589.821	774.07	467.644	369.279	415.383	550.684	Only Day 9	Up Regulated
chr10:97318557-97318867	91.5699	138.511	121.743	107.366	230.357	227.392	145.028	242.525	139.49	171.596	126.7	148.834	Only Day 9	Up Regulated
chr6:11232788-11233340	72.292	92.7042	89.1507	164.883	183.333	202.962	149.882	234.986	120.423	140.871	142.738	152.554	Only Day 9	Up Regulated
chr21:36260265-36260699	42.4113	40.3536	46.9719	38.345	81.5474	58.8839	71.6038	99.272	49.1728	39.4207	62.548	61.3938	Only Day 9	Up Regulated
chr19:55599219-55599553	178.32	213.765	160.088	203.228	345.237	343.907	350.13	348.08	230.811	239.423	211.701	213.948	Only Day 9	Up Regulated
chr2:67397028-67397238	21.2057	26.1753	44.096	26.8415	51.7856	62.6425	50.3654	55.2907	42.1481	28.9858	32.0759	40.9292	Only Day 9	Up Regulated
chr9:128818042-128818325	41.4474	58.8944	78.606	65.1864	99.4045	107.119	119.542	124.404	82.2892	75.363	76.9821	87.4397	Only Day 9	Up Regulated
chr15:68528694-68529160	25.0612	42.5349	23.0066	42.1795	60.7141	56.3782	54.0062	75.3964	52.1834	24.9278	22.4531	55.8126	Only Day 9	Up Regulated
chr2:157441484-157441705	73.2559	77.4353	89.1507	65.1864	146.428	137.813	129.251	148.28	104.367	80.5805	84.1992	98.6022	Only Day 9	Up Regulated
chr12:108631842-108632092	57.8336	56.7131	74.7716	76.6899	141.071	107.119	87.3809	154.563	87.3068	76.5225	68.9631	132.09	Only Day 9	Up Regulated
chr14:24442942-24443379	126.27	146.145	127.495	80.5244	197.619	209.852	211.17	263.887	167.589	208.118	170.804	195.344	Only Day 9	Up Regulated
chr19:45584476-45584858	189.887	158.142	151.46	203.228	310.713	343.281	317.363	317.922	240.846	252.756	262.22	247.436	Only Day 9	Up Regulated
chr4:81470642-81471896	646.773	714.368	576.124	636.526	1208.93	1230.3	1051	1222.68	821.889	615.078	728.123	625.101	Only Day 9	Up Regulated
chr3:177195943-177196226	76.1476	70.8914	67.1027	95.8624	142.857	158.485	120.756	148.28	92.3245	97.3922	95.4258	83.7189	Only Day 9	Up Regulated
chr19:5987527-5987959	47.2308	40.3536	34.5099	34.5105	85.1188	58.8839	56.4335	89.2191	44.1552	60.8701	47.3119	93.021	Only Day 9	Up Regulated
chr1:110964199-110964579	87.7143	88.3416	88.1921	53.683	120.238	152.848	149.276	162.102	127.448	107.247	122.69	102.323	Only Day 9	Up Regulated
chr1:151281384-151282042	309.41	313.013	306.755	207.063	514.284	555.012	453.895	555.42	369.298	369.859	372.882	319.992	Only Day 9	Up Regulated
chr18:3493482-3493961	30.8446	45.8068	26.8411	26.8415	62.4998	65.7746	54.0062	59.0605	34.1199	40.5801	37.6892	39.0688	Only Day 9	Up Regulated
chr8:18731046-18731746	31.8085	53.4412	60.3924	57.5174	94.6426	91.458	80.0991	108.068	51.1799	55.073	46.51	107.904	Only Day 9	Up Regulated
chr14:49861623-49862184	160.97	193.043	221.439	191.725	344.047	365.206	325.251	369.442	224.79	206.958	229.343	245.575	Only Day 9	Up Regulated
chr19:48872420-48873631	743.162	688.192	645.144	644.195	1217.26	1287.93	1129.28	1335.77	811.853	771.602	890.908	941.372	Only Day 9	Up Regulated
chr2:112274976-112275381	111.812	140.692	138.998	164.883	250.595	238.041	231.195	299.072	204.719	171.016	159.578	202.786	Only Day 9	Up Regulated
chr7:116211735-116211993	53.978	61.0757	73.8129	34.5105	83.9284	109.624	101.338	115.608	74.261	72.4645	77.784	93.021	Only Day 9	Up Regulated
chr3:12664315-12664816	189.887	218.127	213.77	138.042	319.642	383.998	319.183	364.416	258.91	248.118	236.56	238.134	Only Day 9	Up Regulated
chr21:29073853-29074226	135.909	103.611	148.584	115.035	226.19	239.921	198.427	255.091	173.61	177.973	130.709	245.575	Only Day 9	Up Regulated
chr17:64130373-64130700	72.292	85.0697	93.9437	53.683	146.428	130.296	132.285	149.536	95.3351	118.262	99.4352	94.8814	Only Day 9	Up Regulated
chr10:110269415-110269771	38.5557	39.2629	39.303	57.5174	82.1426	83.9409	72.2106	82.9361	63.2222	42.3192	31.274	53.9522	Only Day 9	Up Regulated
chr4:121695818-121696096	53.0142	47.988	71.8957	69.0209	108.928	106.492	101.338	126.917	54.1905	64.3484	49.7176	87.4397	Only Day 9	Up Regulated
chr1:114581829-114582179	71.3281	47.988	49.8477	84.3589	121.428	105.866	109.226	128.174	84.2963	78.2616	72.1707	61.3938	Only Day 9	Up Regulated
chr6:26031810-26032177	101.209	115.608	100.654	88.1934	169.047	205.467	150.489	216.136	113.399	123.479	111.464	141.392	Only Day 9	Up Regulated
chr12:92034916-92035390	52.0503	43.6255	56.558	57.5174	101.19	91.458	94.0558	98.0154	57.201	72.4645	66.5575	68.8355	Only Day 9	Up Regulated
chr6:42781762-42782311	263.143	294.472	245.404	226.235	469.642	482.973	438.725	482.537	349.227	351.887	322.363	344.178	Only Day 9	Up Regulated
chr10:74176117-74176496	99.2811	90.5229	116.95	118.869	180.357	195.444	174.762	226.189	138.487	151.306	149.955	143.252	Only Day 9	Up Regulated
chr11:96243132-96243845	91.5699	98.1574	96.8196	80.5244	183.333	180.41	144.421	162.102	132.466	119.421	130.709	133.95	Only Day 9	Up Regulated
chr7:44606081-44606429	47.2308	64.3476	69.9785	84.3589	122.619	128.417	114.687	120.634	80.2822	85.7979	73.7745	102.323	Only Day 9	Up Regulated
chr15:92069909-92070417	34.7002	43.6255	27.7997	57.5174	69.6427	69.5331	74.6378	86.7059	66.2328	49.8555	52.9252	63.2543	Only Day 9	Up Regulated
chr18:56638852-56639141	70.3642	61.0757	84.3576	30.676	125	110.251	106.192	109.325	89.3139	93.3342	81.7935	113.486	Only Day 9	Up Regulated
chr17:47189602-47189802	42.4113	37.0817	37.3858	38.345	76.1903	66.401	59.4675	82.9361	40.1411	45.2178	42.5005	53.9522	Only Day 9	Up Regulated
chr15:64387237-64387676	95.4255	114.517	83.399	103.531	196.428	172.267	162.626	192.261	115.406	155.364	121.888	165.577	Only Day 9	Up Regulated
chr2:70124811-70125509	110.848	117.789	140.916	103.531	250.595	199.203	200.855	211.11	138.487	142.61	201.276	158.136	Only Day 9	Up Regulated
chr12:98593198-98593490	85.7865	124.333	110.24	115.035	187.5	204.214	186.291	214.88	126.444	121.161	107.454	135.811	Only Day 9	Up Regulated
chr1:150628733-150630159	507.008	507.146	428.499	548.333	878.569	922.097	852.57	960.048	639.247	600.585	639.914	664.17	Only Day 9	Up Regulated
chr2:64730633-64731220	95.4255	102.52	101.613	118.869	197.023	181.037	142.601	241.269	111.391	99.7111	107.454	113.486	Only Day 9	Up Regulated
chr12:12696287-12697121	258.324	250.847	187.887	241.573	433.927	467.313	395.034	408.397	286.005	319.423	277.456	338.596	Only Day 9	Up Regulated
chr17:82297621-82298296	100.245	104.701	84.3576	76.6899	157.738	212.984	125.003	170.899	125.441	96.2328	121.888	109.765	Only Day 9	Up Regulated
chr3:130111626-130111916	88.6782	68.7102	53.6821	57.5174	145.238	134.055	98.9103	111.838	111.391	103.189	76.9821	85.5793	Only Day 9	Up Regulated
chr1:198936194-198937462	406.763	441.708	393.03	444.802	754.165	723.52	714.217	867.059	574.017	489.28	635.102	656.728	Only Day 9	Up Regulated
chr1:40257311-40257983	255.432	243.212	248.28	237.739	452.975	477.962	371.369	485.05	356.252	335.655	328.778	325.573	Only Day 9	Up Regulated
chr10:95755726-95756676	230.371	233.396	198.432	306.76	417.856	421.584	391.394	527.775	364.28	336.235	283.07	318.132	Only Day 9	Up Regulated
chr9:89312066-89312575	103.137	127.605	120.785	164.883	222.023	202.962	185.684	327.974	163.575	145.509	123.492	159.996	Only Day 9	Up Regulated
chr20:4814468-4814822	46.2669	58.8944	60.3924	76.6899	113.095	103.36	113.474	111.838	83.2927	71.305	85.0011	115.346	Only Day 9	Up Regulated
chr13:36345202-36345485	45.303	59.9851	53.6821	61.3519	89.2855	99.6015	94.6626	118.121	75.2645	77.1022	58.5385	66.9751	Only Day 9	Up Regulated
chr17:30840567-30841157	91.5699	82.8884	100.654	84.3589	134.523	162.244	170.514	185.978	109.384	130.436	148.351	165.577	Only Day 9	Up Regulated
chr3:101686923-101687330	79.0393	86.1604	111.199	53.683	166.666	142.198	156.557	134.457	118.416	109.566	137.926	102.323	Only Day 9	Up Regulated
chr1:113812628-113812862	40.4835	40.3536	52.7235	49.8485	91.6664	72.0388	85.5604	85.4493	49.1728	52.7541	61.7461	44.6501	Only Day 9	Up Regulated
chr1:45687374-45688012	190.851	214.856	189.805	203.228	351.19	427.222	293.697	374.469	278.98	281.162	226.135	258.598	Only Day 9	Up Regulated
chr11:65261462-65261773	109.884	123.242	83.399	84.3589	204.166	161.618	156.557	204.827	152.536	143.19	129.907	120.927	Only Day 9	Up Regulated
chr6:109382832-109383321	206.273	226.853	209.936	180.221	359.523	390.889	358.019	380.752	285.002	245.799	259.013	236.273	Only Day 9	Up Regulated
chr2:157441977-157444068	877.143	971.758	977.782	1112	1751.78	1847.33	1527.35	1985.44	1313.62	1233.63	1186.81	1428.8	Only Day 9	Up Regulated
chrX:149504200-149505282	169.645	173.411	183.094	145.711	269.642	305.069	288.842	350.593	270.952	224.35	200.474	325.573	Only Day 9	Up Regulated
chr19:58572506-58573430	383.63	325.01	255.949	291.422	554.165	588.839	625.623	497.616	452.591	424.352	453.874	357.201	Only Day 9	Up Regulated
chr16:89700382-89700665	53.0142	49.0787	47.9305	72.8554	95.8331	112.756	76.4583	119.378	64.2257	70.1456	59.3404	74.4168	Only Day 9	Up Regulated
chrX:77894673-77895420	157.115	167.958	143.791	172.552	273.214	284.397	303.406	296.559	216.762	206.379	221.324	282.784	Only Day 9	Up Regulated
chr12:108731704-108732008	157.115	175.593	150.502	141.876	270.833	294.42	274.886	287.763	152.536	213.335	195.663	156.275	Only Day 9	Up Regulated
chr17:39450689-39451787	322.904	354.457	320.176	360.443	598.213	560.024	622.589	664.745	502.767	501.454	455.478	491.151	Only Day 9	Up Regulated
chr20:36949546-36950117	230.371	218.127	226.232	322.098	437.499	450.399	343.455	564.217	300.055	350.728	308.73	228.832	Only Day 9	Up Regulated
chr1:27013022-27013461	33.7363	28.3566	64.2268	38.345	66.6665	65.7746	62.5016	104.298	36.127	59.7107	35.2835	72.5564	Only Day 9	Up Regulated
chr20:4726716-4727167	32.7724	70.8914	33.5513	34.5105	80.3569	72.0388	72.8174	86.7059	51.1799	56.8121	39.293	66.9751	Only Day 9	Up Regulated
chrX:46838067-46838334	54.9419	62.1663	47.9305	69.0209	92.8569	100.854	81.9196	148.28	71.2504	70.7253	51.3214	66.9751	Only Day 9	Up Regulated
chr3:152193673-152194051	37.5919	46.8974	47.9305	84.3589	87.4998	98.3487	67.3561	139.483	76.268	52.7541	56.1328	68.8355	Only Day 9	Up Regulated
chr17:39153452-39153746	57.8336	73.0727	68.0613	53.683	107.738	103.986	114.687	130.687	68.2398	86.9574	82.5954	94.8814	Only Day 9	Up Regulated
chr19:2163508-2163737	62.6531	76.3446	77.6474	72.8554	132.738	130.296	120.756	139.483	90.3174	92.7545	95.4258	81.8585	Only Day 9	Up Regulated
chr1:1375543-1375990	150.367	185.408	145.709	138.042	267.261	266.857	311.294	270.171	228.804	217.393	271.843	195.344	Only Day 9	Up Regulated
chr17:39980021-39980519	145.548	127.605	105.447	145.711	239.88	221.754	200.248	281.48	161.568	144.929	133.917	195.344	Only Day 9	Up Regulated
chr1:204408700-204409250	184.104	200.677	185.97	241.573	344.642	403.417	304.619	407.141	228.804	233.046	197.267	221.39	Only Day 9	Up Regulated
chr22:25566405-25566810	92.5338	129.786	128.454	130.373	215.476	243.679	192.966	213.623	163.575	164.06	141.936	150.694	Only Day 9	Up Regulated
chr11:33893965-33894580	70.3642	74.1633	75.7302	107.366	141.071	135.308	134.105	179.695	108.381	95.0734	120.285	158.136	Only Day 9	Up Regulated
chr1:28643215-28643885	175.429	196.315	228.149	149.545	300.594	375.228	291.876	378.239	273.963	263.191	259.815	267.9	Only Day 9	Up Regulated
chr2:196169105-196171536	1605.85	1764.65	1385.19	1875.07	2959.52	3224.21	2853.23	2846.21	2145.54	1863.21	1985.5	2072.51	Only Day 9	Up Regulated
chr15:85543802-85545291	411.583	473.337	444.795	463.974	816.069	809.967	694.193	895.961	586.06	587.252	537.271	559.986	Only Day 9	Up Regulated
chr21:33641977-33642255	138.801	176.683	134.205	130.373	249.404	286.276	217.239	289.02	164.578	146.668	162.785	221.39	Only Day 9	Up Regulated
chr6:144150471-144151498	673.762	676.195	607.759	770.734	1266.66	1257.23	1088.62	1276.71	889.125	788.413	822.746	937.651	Only Day 9	Up Regulated
chr19:51393857-51394280	66.5087	42.5349	48.8891	53.683	88.6902	84.5673	101.944	106.812	78.2751	68.9862	70.5669	98.6022	Only Day 9	Up Regulated
chr1:150979256-150979615	87.7143	94.8855	68.0613	111.2	164.285	176.652	140.173	169.642	121.427	106.668	107.454	133.95	Only Day 9	Up Regulated
chr17:7252213-7252944	280.493	275.931	268.411	245.408	461.904	546.242	429.016	481.281	314.104	329.858	335.995	316.271	Only Day 9	Up Regulated
chr15:92809371-92810064	170.609	195.224	173.508	145.711	299.404	353.303	273.065	302.842	232.818	203.48	212.503	200.925	Only Day 9	Up Regulated
chr3:150407903-150408124	96.3894	97.0667	93.9437	69.0209	173.809	145.957	162.626	158.332	135.476	109.566	96.2276	107.904	Only Day 9	Up Regulated
chr20:35772008-35773265	329.652	393.72	397.823	364.277	674.403	689.067	621.982	674.798	438.541	470.729	509.205	519.057	Only Day 9	Up Regulated
chr4:17577453-17579092	789.429	614.029	679.654	617.354	1489.88	944.022	1083.16	1314.41	970.411	641.166	735.34	805.562	Only Day 9	Up Regulated
chrX:49269361-49269625	76.1476	81.7978	48.8891	38.345	119.047	123.406	97.0899	101.785	84.2963	82.3196	76.1802	78.1376	Only Day 9	Up Regulated
chr12:25053864-25054335	72.292	78.5259	91.0679	118.869	152.976	176.025	117.721	201.057	124.437	107.827	109.058	93.021	Only Day 9	Up Regulated
chr10:92591350-92591656	81.931	103.611	84.3576	61.3519	142.857	159.738	134.105	158.332	112.395	121.161	82.5954	150.694	Only Day 9	Up Regulated
chr11:47642790-47643093	66.5087	71.9821	62.3096	84.3589	124.404	122.153	108.619	157.076	80.2822	117.682	97.8314	91.1606	Only Day 9	Up Regulated
chr1:198935261-198935994	177.356	217.037	180.219	230.07	350.594	320.729	327.071	441.069	231.815	187.828	227.739	297.667	Only Day 9	Up Regulated
chr5:139560875-139561092	64.5809	41.4442	59.4338	49.8485	110.714	107.119	72.8174	96.7587	76.268	85.7979	76.1802	61.3938	Only Day 9	Up Regulated
chr3:20061080-20061672	44.3391	76.3446	46.0133	103.531	104.166	99.6015	119.542	162.102	82.2892	79.421	67.3594	104.183	Only Day 9	Up Regulated
chr10:17228272-17229185	400.016	351.185	458.215	391.119	730.355	738.555	697.227	692.39	566.993	598.846	708.877	474.407	Only Day 9	Up Regulated
chr1:154937306-154937770	152.295	170.139	168.715	115.035	260.714	280.638	275.493	267.657	189.667	207.538	195.663	191.623	Only Day 9	Up Regulated
chr7:106283471-106284991	949.435	881.235	693.075	774.568	1432.14	1346.19	1336.2	1770.56	1050.69	946.096	931.002	866.956	Only Day 9	Up Regulated
chr1:207321679-207323217	917.627	867.057	797.563	962.459	1532.73	1533.49	1479.41	1778.1	1189.18	1086.39	1074.54	1127.41	Only Day 9	Up Regulated
chr14:58239546-58240507	284.349	298.835	376.734	253.077	439.285	517.427	519.431	689.877	395.39	397.105	425.807	465.105	Only Day 9	Up Regulated
chr1:234512320-234512848	61.6892	74.1633	93.9437	88.1934	97.6188	141.572	149.882	180.951	99.3492	91.0154	80.1897	113.486	Only Day 9	Up Regulated
chr3:4978440-4978760	113.739	103.611	105.447	80.5244	161.904	187.927	186.291	185.978	151.533	154.784	170.804	132.09	Only Day 9	Up Regulated
chr12:7960266-7961232	177.356	186.499	324.969	172.552	326.19	358.941	478.774	374.469	233.822	209.857	346.42	219.53	Only Day 9	Up Regulated
chr2:68365269-68367004	784.609	859.422	779.35	924.114	1503.57	1530.98	1208.16	1726.58	1035.64	1042.91	896.521	1000.91	Only Day 9	Up Regulated
chr10:61900650-61901519	291.096	296.653	332.638	295.256	520.237	525.57	524.285	599.402	416.464	377.395	354.439	431.617	Only Day 9	Up Regulated
chr19:55385482-55385716	71.3281	85.0697	81.4818	72.8554	130.357	162.244	113.474	150.793	102.36	90.4356	72.9726	85.5793	Only Day 9	Up Regulated
chr14:54776446-54777177	54.9419	51.26	117.909	69.0209	166.071	108.998	99.5171	150.793	99.3492	63.7687	43.3024	87.4397	Only Day 9	Up Regulated
chrX:77899494-77900542	240.973	218.127	245.404	249.242	443.451	457.29	419.307	382.009	342.203	320.583	323.165	390.688	Only Day 9	Up Regulated
chr20:53609488-53609980	26.989	42.5349	45.0547	57.5174	66.6665	68.2803	71.6038	103.042	43.1517	48.6961	46.51	68.8355	Only Day 9	Up Regulated
chr2:65228463-65229068	242.901	219.218	242.528	279.918	458.332	401.538	383.505	512.696	280.988	296.814	275.051	286.505	Only Day 9	Up Regulated
chr12:9868229-9869414	364.352	434.074	509.022	509.988	823.212	871.983	635.939	906.014	585.056	496.237	505.195	552.545	Only Day 9	Up Regulated
chr14:100375750-100376327	319.049	335.916	245.404	237.739	495.237	542.484	493.338	496.36	340.196	431.308	409.769	364.642	Only Day 9	Up Regulated
chr1:152034884-152037037	1122.94	1188.79	1112.95	1188.69	1970.83	2073.47	1844.71	2319.7	1496.26	1478.27	1402.52	1521.82	Only Day 9	Up Regulated
chr22:36159683-36160792	307.482	237.759	326.886	253.077	658.332	472.324	390.787	482.537	383.347	234.205	245.381	314.411	Only Day 9	Up Regulated
chr15:67839580-67840001	135.909	193.043	143.791	118.869	214.285	270.615	294.91	275.197	174.614	185.509	182.833	165.577	Only Day 9	Up Regulated
chr14:88006566-88006914	54.9419	50.1693	62.3096	103.531	126.785	108.371	89.8081	159.589	103.363	73.6239	64.1518	85.5793	Only Day 9	Up Regulated
chr3:157174473-157174841	53.0142	52.3506	69.9785	61.3519	91.6664	125.911	92.8422	113.095	95.3351	90.4356	74.5764	63.2543	Only Day 9	Up Regulated
chr16:22191020-22191310	118.559	142.874	96.8196	84.3589	201.19	194.192	193.573	199.801	123.434	158.842	137.926	189.763	Only Day 9	Up Regulated
chr1:35411634-35412442	78.0754	97.0667	100.654	111.2	161.904	197.95	140.173	189.748	131.462	114.204	112.266	150.694	Only Day 9	Up Regulated
chr1:111473966-111475286	478.091	522.415	426.581	605.85	1000.59	882.632	770.651	955.021	691.43	652.18	568.545	783.237	Only Day 9	Up Regulated
chr11:73185108-73185425	29.8807	54.5319	42.1788	49.8485	74.4046	90.2051	75.8515	75.3964	52.1834	49.8555	59.3404	74.4168	Only Day 9	Up Regulated
chr14:77039896-77040270	48.1947	40.3536	33.5513	26.8415	60.1189	74.5445	59.4675	72.8832	43.1517	74.2036	40.0949	61.3938	Only Day 9	Up Regulated
chr19:45439586-45440166	201.454	201.768	175.426	184.056	329.166	333.884	328.892	361.903	178.628	216.814	224.531	152.554	Only Day 9	Up Regulated
chr20:1467078-1467587	74.2198	92.7042	80.5232	53.683	118.452	138.44	132.285	147.023	109.384	106.088	125.898	96.7418	Only Day 9	Up Regulated
chr7:137934970-137935933	123.378	88.3416	117.909	99.6969	226.19	180.41	154.13	202.314	172.607	141.451	108.256	152.554	Only Day 9	Up Regulated
chr16:66517134-66517493	40.4835	43.6255	46.0133	30.676	70.2379	72.0388	62.5016	82.9361	59.2081	63.189	48.9157	76.2772	Only Day 9	Up Regulated
chr6:26158120-26158866	253.504	262.844	327.845	352.774	536.903	511.162	445.4	628.304	330.16	286.38	320.759	308.83	Only Day 9	Up Regulated
chr5:163505095-163505445	115.667	124.333	126.536	118.869	220.833	226.139	195.393	219.906	130.459	142.03	125.096	178.6	Only Day 9	Up Regulated
chr9:27572848-27573764	436.644	423.167	391.113	452.471	745.236	779.272	739.097	753.964	606.13	531.599	621.47	558.126	Only Day 9	Up Regulated
chr9:99819527-99819950	216.876	187.59	217.604	184.056	380.356	340.149	363.48	345.567	285.002	284.061	323.165	228.832	Only Day 9	Up Regulated
chr1:145978764-145979407	76.1476	56.7131	79.5646	80.5244	119.047	114.636	126.824	160.846	94.3315	74.7833	71.3688	128.369	Only Day 9	Up Regulated
chr11:93196950-93197458	185.068	213.765	169.674	207.063	299.999	367.085	330.712	376.982	235.829	261.452	227.739	249.296	Only Day 9	Up Regulated
chr6:52285079-52285412	40.4835	66.5289	63.2682	95.8624	99.9997	119.647	98.3035	155.819	66.2328	57.9716	55.3309	141.392	Only Day 9	Up Regulated
chr16:85900411-85900760	115.667	145.055	104.488	138.042	208.333	261.219	184.471	238.755	143.504	167.538	113.067	187.902	Only Day 9	Up Regulated
chr5:140564769-140565328	186.995	163.596	210.894	111.2	329.166	311.959	250.613	300.329	262.924	273.626	246.182	264.18	Only Day 9	Up Regulated
chr1:181033596-181034755	206.273	236.668	266.493	256.911	453.57	416.572	352.558	487.564	292.026	266.089	295.9	346.038	Only Day 9	Up Regulated
chr6:35719962-35720800	80.0032	74.1633	66.1441	57.5174	90.476	140.319	115.901	147.023	69.2434	89.8559	67.3594	94.8814	Only Day 9	Up Regulated
chr17:31312011-31313924	1002.45	1043.74	1101.44	1161.85	1779.16	2085.37	1623.83	2124.92	1183.16	1236.53	1222.89	1250.2	Only Day 9	Up Regulated
chr19:35745073-35745403	221.696	226.853	193.639	180.221	369.642	355.809	400.496	329.231	261.921	277.684	291.891	226.971	Only Day 9	Up Regulated
chr12:6891352-6891742	62.6531	52.3506	66.1441	57.5174	122.023	103.986	94.0558	104.298	100.353	82.8993	67.3594	113.486	Only Day 9	Up Regulated
chr15:49620390-49620838	111.812	126.514	108.323	157.214	191.666	227.392	214.205	258.861	135.476	161.741	149.153	156.275	Only Day 9	Up Regulated
chr19:7488650-7489409	127.234	125.423	113.116	72.8554	219.047	187.927	179.616	189.748	164.578	144.929	159.578	184.182	Only Day 9	Up Regulated
chr3:108089632-108089892	40.4835	53.4412	48.8891	49.8485	115.476	82.688	52.7926	91.7323	49.1728	51.015	49.7176	76.2772	Only Day 9	Up Regulated
chr14:89164849-89165663	67.4726	90.5229	64.2268	92.0279	105.357	142.825	104.978	203.57	125.441	67.247	81.7935	107.904	Only Day 9	Up Regulated
chr6:26198396-26199277	367.244	306.469	381.527	448.636	701.784	712.245	512.756	725.062	473.665	347.829	397.741	452.082	Only Day 9	Up Regulated
chr14:21456391-21456904	153.259	149.417	160.088	161.049	270.237	264.351	257.895	309.125	216.762	196.524	200.474	208.367	Only Day 9	Up Regulated
chr6:136288863-136289829	450.138	521.325	471.636	460.14	872.617	843.168	849.536	789.149	709.494	623.774	716.094	654.868	Only Day 9	Up Regulated
chr14:24161216-24162335	563.878	428.621	487.932	563.671	902.379	852.564	765.19	1081.94	641.254	585.513	600.621	630.682	Only Day 9	Up Regulated
chr1:153634006-153635083	492.55	426.439	472.595	325.932	722.022	785.536	760.942	757.734	562.979	584.933	625.48	589.753	Only Day 9	Up Regulated
chr12:111397131-111397533	26.0251	40.3536	44.096	38.345	64.8808	64.5217	62.5016	72.8832	58.2046	42.3192	39.293	46.5105	Only Day 9	Up Regulated
chr11:58577770-58578889	548.456	567.131	571.331	490.816	912.498	1001.65	956.335	962.561	679.388	744.935	714.49	658.589	Only Day 9	Up Regulated
chr3:141875710-141876046	117.595	118.879	105.447	126.538	200.595	218.622	200.248	207.34	135.476	142.61	145.143	141.392	Only Day 9	Up Regulated
chr16:89241258-89241787	123.378	147.236	101.613	141.876	264.285	221.754	175.975	245.038	144.508	205.219	165.191	152.554	Only Day 9	Up Regulated
chr3:11225257-11225940	77.1115	74.1633	78.606	88.1934	142.857	125.911	155.344	138.227	114.402	94.4937	91.4163	135.811	Only Day 9	Up Regulated
chr7:118183305-118183982	243.865	246.484	238.694	207.063	412.499	444.135	375.01	417.194	328.153	304.93	320.759	303.248	Only Day 9	Up Regulated
chr2:168490223-168491095	72.292	83.9791	103.53	65.1864	122.023	130.923	118.935	202.314	88.3104	97.3922	101.841	165.577	Only Day 9	Up Regulated
chr4:82900745-82901568	323.868	330.463	304.838	172.552	488.689	491.743	498.799	512.696	413.453	356.525	362.457	316.271	Only Day 9	Up Regulated
chr17:81285115-81285497	46.2669	34.9004	55.5994	46.014	77.3808	83.3145	65.5357	98.0154	39.1376	63.7687	56.9347	94.8814	Only Day 9	Up Regulated
chr12:56115855-56117409	726.776	809.253	707.454	713.216	1198.21	1320.5	1242.75	1437.56	848.984	874.211	839.586	1032.53	Only Day 9	Up Regulated
chr1:174990348-174990868	48.1947	43.6255	49.8477	69.0209	75.595	90.2051	85.5604	121.891	60.2116	62.0296	67.3594	111.625	Only Day 9	Up Regulated
chr1:206558219-206559194	307.482	309.741	317.3	329.767	608.927	533.087	450.254	629.56	439.545	369.859	398.543	476.267	Only Day 9	Up Regulated
chr2:156333496-156334961	567.733	595.488	484.098	475.478	849.998	1016.06	914.465	946.225	735.585	676.528	754.585	690.216	Only Day 9	Up Regulated
chr1:89021741-89022917	333.507	327.191	357.561	371.946	681.546	554.386	499.406	706.213	496.746	349.569	350.429	399.99	Only Day 9	Up Regulated
chr11:83116784-83117498	100.245	102.52	104.488	103.531	205.357	171.64	161.412	184.721	134.473	102.03	121.888	139.531	Only Day 9	Up Regulated
chr1:223133868-223134292	68.4365	57.8038	51.7649	46.014	101.785	93.3373	104.978	95.5021	89.3139	81.7399	67.3594	107.904	Only Day 9	Up Regulated
chr20:5609954-5610969	659.303	602.032	567.497	682.54	1102.38	1145.73	1057.67	1097.02	831.924	814.501	882.087	868.816	Only Day 9	Up Regulated
chr6:10523970-10524311	53.978	56.7131	60.3924	46.014	108.928	80.1824	107.406	86.7059	100.353	43.4787	76.1802	102.323	Only Day 9	Up Regulated
chr1:77979198-77980123	285.313	314.104	306.755	226.235	463.689	528.076	470.886	522.749	416.464	347.829	358.448	319.992	Only Day 9	Up Regulated
chr6:11381502-11382341	173.501	182.136	153.378	233.904	338.094	328.246	321.003	315.408	278.98	230.727	226.937	174.879	Only Day 9	Up Regulated
chr4:129093730-129094042	104.101	107.973	91.0679	84.3589	186.904	188.554	137.746	167.129	124.437	95.6531	101.841	68.8355	Only Day 9	Up Regulated
chr18:2846581-2846848	80.0032	105.792	82.4404	72.8554	148.214	147.836	152.31	150.793	109.384	119.421	125.898	120.927	Only Day 9	Up Regulated
chr11:105032763-105034252	408.691	326.101	455.34	448.636	792.855	676.539	572.223	825.591	525.848	434.787	441.043	530.22	Only Day 9	Up Regulated
chr5:95962146-95962356	49.1586	33.8098	36.4272	49.8485	79.1665	73.2917	55.8267	90.4757	53.1869	44.0584	30.4721	66.9751	Only Day 9	Up Regulated
chr1:244864742-244865005	94.4616	122.151	95.861	103.531	197.023	162.244	164.446	206.084	120.423	102.03	111.464	107.904	Only Day 9	Up Regulated
chr6:26020441-26021377	270.854	349.004	319.217	241.573	482.142	570.673	462.391	550.394	388.365	369.859	375.288	394.409	Only Day 9	Up Regulated
chr12:110079621-110080287	56.8697	51.26	52.7235	88.1934	101.785	97.7222	114.081	124.404	84.2963	86.9574	76.1802	109.765	Only Day 9	Up Regulated
chrX:123961821-123962943	324.832	371.907	236.777	341.27	555.951	625.172	489.09	559.19	430.513	417.975	438.638	476.267	Only Day 9	Up Regulated
chr13:42990902-42992876	559.058	522.415	597.214	613.519	1146.43	853.817	767.617	1236.5	686.412	538.556	530.054	660.449	Only Day 9	Up Regulated
chr19:43700853-43701463	73.2559	70.8914	89.1507	61.3519	122.619	133.428	109.226	152.049	105.37	86.3776	95.4258	120.927	Only Day 9	Up Regulated
chr18:76528789-76529447	67.4726	98.1574	92.9851	53.683	136.904	148.463	96.4831	165.872	113.399	95.0734	97.8314	126.509	Only Day 9	Up Regulated
chr10:43436257-43437651	460.741	498.421	559.828	306.76	782.736	781.151	802.812	820.564	578.032	594.209	619.866	606.497	Only Day 9	Up Regulated
chr20:19935109-19935807	129.162	149.417	122.702	172.552	254.166	237.415	194.787	316.665	155.547	128.697	102.643	163.717	Only Day 9	Up Regulated
chr3:31531819-31532350	194.707	189.771	185.012	92.0279	282.142	298.178	283.988	291.533	204.719	227.828	254.201	212.088	Only Day 9	Up Regulated
chr22:40177938-40178983	366.28	378.451	391.113	479.312	656.546	731.038	614.7	814.281	527.855	565.223	505.195	586.032	Only Day 9	Up Regulated
chr4:87235688-87236418	73.2559	81.7978	84.3576	99.6969	127.381	151.595	128.644	185.978	112.395	116.523	117.077	143.252	Only Day 9	Up Regulated
chr6:154355573-154356759	165.79	191.952	137.081	107.366	235.118	303.816	227.554	285.25	179.631	254.495	198.87	275.342	Only Day 9	Up Regulated
chr12:49234606-49235336	193.743	254.119	156.253	210.897	367.261	384.625	340.421	329.231	234.825	238.263	248.588	251.157	Only Day 9	Up Regulated
chr2:181891415-181891662	69.4003	93.7948	58.4752	72.8554	112.5	134.681	108.619	159.589	70.2469	76.5225	63.3499	87.4397	Only Day 9	Up Regulated
chr7:37683791-37684418	110.848	133.058	154.336	115.035	220.238	223.634	160.198	291.533	225.794	193.625	134.719	217.669	Only Day 9	Up Regulated
chr19:46856361-46856592	60.7253	37.0817	39.303	46.014	63.6903	82.0616	78.8855	96.7587	53.1869	56.8121	47.3119	66.9751	Only Day 9	Up Regulated
chr9:2157914-2158764	94.4616	134.148	94.9024	157.214	216.071	172.893	178.403	271.427	146.515	125.798	141.936	156.275	Only Day 9	Up Regulated
chr6:26402147-26403329	360.496	338.098	321.134	360.443	629.76	583.201	527.926	659.719	417.467	362.322	320.759	507.895	Only Day 9	Up Regulated
chr19:12789355-12789789	229.407	238.85	222.397	199.394	344.642	415.946	402.316	385.778	289.016	353.047	369.675	310.69	Only Day 9	Up Regulated
chr11:61967819-61968219	280.493	275.931	203.225	207.063	408.332	449.146	408.384	415.937	365.284	329.858	325.57	349.759	Only Day 9	Up Regulated
chr17:30116423-30117589	422.185	344.641	435.209	467.809	741.665	690.32	669.313	800.459	609.141	510.15	469.11	586.032	Only Day 9	Up Regulated
chr15:92808370-92809175	182.176	253.028	228.149	260.746	389.88	432.859	361.66	422.22	277.977	302.032	297.504	264.18	Only Day 9	Up Regulated
chr6:26313098-26313689	79.0393	78.5259	81.4818	99.6969	144.642	142.825	148.669	154.563	92.3245	113.624	89.0106	135.811	Only Day 9	Up Regulated
chr2:201233431-201234435	184.104	172.321	198.432	241.573	360.713	306.322	328.892	388.292	218.769	206.379	217.314	306.969	Only Day 9	Up Regulated
chr12:68610391-68610687	102.173	138.511	107.364	65.1864	185.714	160.991	196.607	175.925	143.504	136.813	123.492	161.857	Only Day 9	Up Regulated
chr19:44845729-44845939	50.1225	57.8038	56.558	46.014	69.6427	98.3487	89.2013	110.581	50.1763	59.131	52.1233	81.8585	Only Day 9	Up Regulated
chr11:68121508-68121847	118.559	95.9761	99.6954	61.3519	169.642	167.255	177.189	139.483	106.374	128.117	172.408	81.8585	Only Day 9	Up Regulated
chr18:3593949-3594415	70.3642	73.0727	92.0265	42.1795	136.904	130.296	91.0218	125.661	110.388	82.3196	114.671	111.625	Only Day 9	Up Regulated
chr19:49128199-49128500	44.3391	32.7191	32.5927	42.1795	95.2378	57.0046	54.6131	59.0605	70.2469	30.7249	36.8873	29.7667	Only Day 9	Up Regulated
chr14:81221143-81221447	118.559	113.426	110.24	103.531	208.333	187.927	186.291	192.261	138.487	172.755	178.021	174.879	Only Day 9	Up Regulated
chr17:7841827-7843015	667.014	684.92	660.482	521.492	1088.69	1205.87	1060.71	1035.44	922.241	940.879	930.201	824.166	Only Day 9	Up Regulated
chr4:163610543-163611253	287.24	278.113	335.513	325.932	460.713	550.627	463.604	652.179	369.298	429.569	401.75	440.919	Only Day 9	Up Regulated
chr3:152268418-152270928	1153.78	1185.52	1186.76	1303.73	2117.85	2204.39	1864.73	2175.19	1599.62	1383.2	1469.08	1248.34	Only Day 9	Up Regulated
chr5:151252359-151252719	76.1476	91.6135	80.5232	103.531	145.833	167.882	143.208	154.563	88.3104	99.7111	90.6144	128.369	Only Day 9	Up Regulated
chr14:21268225-21269473	639.062	576.947	665.275	820.582	1113.09	1185.82	1084.37	1289.28	940.305	866.095	874.068	902.304	Only Day 9	Up Regulated
chr14:102316684-102316968	79.0393	102.52	99.6954	111.2	155.357	157.233	175.369	192.261	120.423	150.726	113.869	139.531	Only Day 9	Up Regulated
chr6:36594362-36596250	1254.03	1296.77	1320.96	1311.4	2199.99	2263.9	1986.7	2496.88	1568.51	1479.43	1462.66	1596.24	Only Day 9	Up Regulated
chr15:64094064-64094463	192.779	206.13	192.681	176.387	301.19	347.666	287.022	392.061	251.885	188.408	238.965	191.623	Only Day 9	Up Regulated
chr4:169619686-169621298	479.055	464.612	555.035	460.14	803.569	824.375	812.521	941.199	739.599	641.745	717.698	714.401	Only Day 9	Up Regulated
chr12:49058110-49058316	74.2198	77.4353	77.6474	65.1864	130.357	135.308	85.5604	159.589	97.3421	75.363	57.7366	96.7418	Only Day 9	Up Regulated
chr12:8026759-8027546	259.287	214.856	270.328	245.408	441.666	398.406	398.675	469.971	359.263	359.424	388.118	325.573	Only Day 9	Up Regulated
chr11:72737934-72738191	51.0864	55.6225	51.7649	49.8485	85.1188	100.854	72.8174	103.042	60.2116	70.1456	72.1707	55.8126	Only Day 9	Up Regulated
chr6:26271106-26271474	108.92	138.511	97.7782	138.042	196.428	191.06	173.548	273.94	135.476	133.335	152.36	173.019	Only Day 9	Up Regulated
chr8:96644999-96645595	112.776	97.0667	109.282	42.1795	161.904	150.342	171.728	140.74	131.462	136.813	162.785	156.275	Only Day 9	Up Regulated
chr15:64163274-64163997	179.284	190.862	176.384	161.049	272.618	325.741	297.945	324.205	217.765	206.379	192.455	202.786	Only Day 9	Up Regulated
chr15:65303694-65304443	196.634	206.13	250.197	99.6969	311.309	355.809	301.585	329.231	226.797	260.872	260.617	347.898	Only Day 9	Up Regulated
chr19:42268005-42268206	36.628	28.3566	31.6341	49.8485	58.3332	65.1482	68.5697	62.8304	51.1799	44.0584	46.51	70.6959	Only Day 9	Up Regulated
chr1:149849779-149850470	86.7504	86.1604	114.075	95.8624	166.666	170.387	152.31	172.155	140.494	117.682	131.511	178.6	Only Day 9	Up Regulated
chr18:3448355-3448706	124.342	133.058	135.164	69.0209	190.476	209.852	195.393	201.057	168.593	156.523	157.172	193.484	Only Day 9	Up Regulated
chr1:161165688-161166277	102.173	102.52	106.406	130.373	219.642	191.06	186.291	164.616	143.504	109.566	152.36	173.019	Only Day 9	Up Regulated
chr3:197950167-197951081	275.674	355.548	344.141	264.58	528.57	485.479	528.533	590.605	380.337	402.323	406.562	465.105	Only Day 9	Up Regulated
chr2:40450398-40450873	111.812	104.701	130.371	138.042	217.857	203.588	184.471	229.959	129.455	131.016	121.888	176.74	Only Day 9	Up Regulated
chr17:40139719-40140217	133.017	141.783	130.371	122.704	216.666	251.823	196	245.038	145.511	151.886	189.248	156.275	Only Day 9	Up Regulated
chr15:65792523-65792992	176.393	190.862	169.674	249.242	373.213	337.643	303.406	338.027	243.857	228.988	256.607	262.319	Only Day 9	Up Regulated
chr15:40565248-40565448	47.2308	46.8974	40.2616	30.676	98.8093	60.1368	61.8948	65.3436	69.2434	39.4207	59.3404	93.021	Only Day 9	Up Regulated
chr17:59892280-59892924	210.129	235.578	209.936	210.897	352.38	359.568	351.951	425.99	274.966	276.524	266.23	293.946	Only Day 9	Up Regulated
chr8:91069398-91070054	224.587	253.028	231.984	329.767	405.951	417.825	427.195	535.315	271.956	286.959	293.494	321.853	Only Day 9	Up Regulated
chr2:73926429-73926709	29.8807	42.5349	34.5099	38.345	69.6427	70.786	58.8607	52.7775	33.1164	42.899	52.1233	52.0917	Only Day 9	Up Regulated
chr1:40691244-40691558	83.8588	109.064	93.9437	61.3519	162.5	130.923	141.994	164.616	104.367	139.711	124.294	139.531	Only Day 9	Up Regulated
chr12:76559905-76560234	154.223	147.236	135.164	76.6899	217.261	229.271	235.443	201.057	149.526	153.625	165.993	193.484	Only Day 9	Up Regulated
chr8:66917483-66918189	63.617	66.5289	71.8957	65.1864	101.19	117.141	106.799	135.714	95.3351	93.3342	100.237	159.996	Only Day 9	Up Regulated
chr18:9969046-9969479	36.628	37.0817	40.2616	38.345	63.0951	60.1368	57.6471	82.9361	51.1799	46.3773	34.4816	65.1147	Only Day 9	Up Regulated
chr7:28686097-28687316	412.547	401.355	352.768	506.154	682.736	771.129	608.025	805.485	563.982	589.571	438.638	563.707	Only Day 9	Up Regulated
chr4:55947585-55947899	66.5087	67.6195	68.0613	76.6899	114.285	115.262	102.551	148.28	93.328	91.0154	93.0201	96.7418	Only Day 9	Up Regulated
chr13:50208671-50209515	106.028	158.142	95.861	95.8624	192.857	200.456	146.242	243.782	138.487	146.088	118.681	182.321	Only Day 9	Up Regulated
chr18:76518335-76519070	115.667	125.423	129.412	168.718	230.357	241.173	174.155	280.223	180.635	142.61	107.454	178.6	Only Day 9	Up Regulated
chr11:72112429-72112838	196.634	187.59	183.094	126.538	266.666	335.137	284.595	304.099	272.959	220.292	246.984	238.134	Only Day 9	Up Regulated
chr11:123062289-123062532	103.137	94.8855	104.488	95.8624	133.333	176.652	187.505	187.234	147.518	165.219	153.964	128.369	Only Day 9	Up Regulated
chr12:6689701-6690122	148.44	166.868	115.992	134.207	199.999	280.638	237.263	252.578	190.67	164.06	182.031	215.809	Only Day 9	Up Regulated
chr15:92882803-92885025	1425.6	1538.89	1575	1376.58	2377.97	2774.43	2322.27	2642.64	1954.87	1704.36	1764.17	1893.91	Only Day 9	Up Regulated
chr1:112619807-112620672	432.788	506.056	430.416	375.781	739.284	772.382	722.106	751.451	627.204	579.716	603.027	630.682	Only Day 9	Up Regulated
chrX:78105174-78105385	41.4474	35.991	37.3858	34.5105	57.7379	66.401	68.5697	65.3436	46.1622	39.4207	37.6892	57.673	Only Day 9	Up Regulated
chr15:51620916-51623411	1253.06	1236.78	1295.08	1165.69	2089.88	2205.64	1864.13	2303.36	1663.85	1583.2	1522	1646.47	Only Day 9	Up Regulated
chr18:75247441-75248211	74.2198	73.0727	74.7716	92.0279	119.047	120.9	127.43	172.155	116.409	96.2328	94.6239	128.369	Only Day 9	Up Regulated
chr10:119080945-119081286	131.09	122.151	96.8196	107.366	246.428	159.112	160.198	218.65	139.49	129.856	137.124	163.717	Only Day 9	Up Regulated
chr8:132759829-132760629	139.765	147.236	173.508	172.552	276.19	258.087	272.458	277.71	218.769	204.64	239.767	236.273	Only Day 9	Up Regulated
chr19:17125519-17126135	38.5557	39.2629	31.6341	65.1864	66.6665	81.4352	60.0744	92.9889	52.1834	56.2324	43.3024	53.9522	Only Day 9	Up Regulated
chr2:101306385-101306856	190.851	227.943	194.598	226.235	389.88	327.62	298.551	420.963	217.765	257.394	207.691	303.248	Only Day 9	Up Regulated
chr8:127759435-127759886	33.7363	42.5349	38.3444	42.1795	60.1189	64.5217	64.322	81.6795	51.1799	60.2904	47.3119	66.9751	Only Day 9	Up Regulated
chr22:36252919-36253930	218.804	170.139	196.515	157.214	386.904	303.19	282.167	299.072	259.913	166.958	174.012	290.225	Only Day 9	Up Regulated
chr2:177263158-177263515	136.873	131.967	125.578	168.718	223.214	247.438	239.691	253.835	115.406	191.306	157.172	180.461	Only Day 9	Up Regulated
chr2:27889854-27891217	591.831	605.304	563.662	548.333	1011.31	1018.57	928.422	986.437	789.776	796.529	787.463	716.262	Only Day 9	Up Regulated
chr17:43170451-43171066	230.371	224.671	238.694	222.401	393.451	412.814	388.359	371.956	286.005	300.293	304.721	334.876	Only Day 9	Up Regulated
chr1:160262620-160263023	106.992	130.876	108.323	145.711	245.833	196.071	171.728	228.702	130.459	175.654	144.341	126.509	Only Day 9	Up Regulated
chr1:15837392-15837673	83.8588	94.8855	98.7368	80.5244	147.619	175.399	134.712	155.819	101.356	128.697	124.294	145.113	Only Day 9	Up Regulated
chr17:14604698-14605328	63.617	93.7948	30.6755	26.8415	96.4283	103.986	72.2106	96.7587	93.328	92.1748	44.9062	100.463	Only Day 9	Up Regulated
chr19:11374285-11374546	41.4474	34.9004	49.8477	84.3589	72.6189	82.0616	82.5264	124.404	55.194	57.3919	56.9347	85.5793	Only Day 9	Up Regulated
chr3:151327827-151329515	933.049	785.259	1018.04	1269.22	1588.09	1756.49	1477.59	2005.54	1191.19	1081.75	1035.25	1244.62	Only Day 9	Up Regulated
chr19:55653867-55654373	284.349	344.641	295.252	264.58	449.404	532.461	487.27	559.19	387.361	364.061	357.646	377.665	Only Day 9	Up Regulated
chr1:204507139-204507978	221.696	231.215	207.06	264.58	359.523	429.101	330.712	458.662	275.97	243.481	251.796	288.365	Only Day 9	Up Regulated
chr1:192809083-192811007	1254.99	1168.07	1016.13	1234.71	1910.11	1992.66	1883.54	2178.96	1497.26	1484.07	1427.38	1428.8	Only Day 9	Up Regulated
chr17:50931048-50931791	70.3642	73.0727	108.323	46.014	117.262	124.032	112.867	155.819	81.2857	85.2182	106.652	93.021	Only Day 9	Up Regulated
chr4:184536941-184538160	374.955	349.004	416.995	406.457	636.903	678.418	617.734	704.957	484.704	464.932	519.629	543.243	Only Day 9	Up Regulated
chr12:122888376-122888960	62.6531	70.8914	54.6408	88.1934	97.6188	130.923	94.0558	150.793	88.3104	86.9574	66.5575	85.5793	Only Day 9	Up Regulated
chr22:38506647-38506881	101.209	76.3446	57.5166	95.8624	112.5	167.255	141.994	144.51	99.3492	109.566	85.803	63.2543	Only Day 9	Up Regulated
chr6:53548265-53548514	74.2198	81.7978	76.6888	57.5174	117.857	128.417	109.833	140.74	102.36	94.4937	117.077	109.765	Only Day 9	Up Regulated
chr12:66190801-66191066	82.8949	70.8914	50.8063	80.5244	138.095	113.383	80.706	155.819	89.3139	70.7253	84.1992	109.765	Only Day 9	Up Regulated
chr1:40161009-40161219	42.4113	53.4412	39.303	57.5174	88.095	87.6994	61.8948	92.9889	44.1552	43.4787	53.7271	50.2313	Only Day 9	Up Regulated
chr11:62709709-62710118	160.97	163.596	189.805	172.552	291.071	299.431	263.963	316.665	229.808	176.234	185.238	215.809	Only Day 9	Up Regulated
chr19:14384164-14384695	288.204	268.297	226.232	260.746	475.594	429.101	361.053	511.439	341.199	302.032	301.513	301.388	Only Day 9	Up Regulated
chr19:2394460-2394995	82.8949	91.6135	67.1027	88.1934	125	139.693	94.0558	204.827	98.3456	102.03	72.9726	176.74	Only Day 9	Up Regulated
chr1:59297054-59297442	61.6892	66.5289	78.606	30.676	94.0474	104.613	107.406	100.529	101.356	101.45	83.3973	74.4168	Only Day 9	Up Regulated
chr14:23301301-23301551	106.028	94.8855	77.6474	49.8485	130.357	159.738	136.533	134.457	122.43	124.639	80.9916	68.8355	Only Day 9	Up Regulated
chr2:86440910-86441190	62.6531	76.3446	59.4338	72.8554	116.666	125.911	101.944	119.378	59.2081	80.0008	93.822	111.625	Only Day 9	Up Regulated
chr12:104477953-104478554	48.1947	59.9851	47.9305	80.5244	91.6664	110.251	87.3809	115.608	35.1234	46.3773	54.529	98.6022	Only Day 9	Up Regulated
chr17:78186747-78187215	117.595	92.7042	95.861	99.6969	127.381	171.014	172.335	221.163	143.504	137.393	124.294	132.09	Only Day 9	Up Regulated
chr9:76615261-76615590	44.3391	50.1693	40.2616	46.014	74.9998	84.5673	70.997	79.1662	74.261	68.4064	51.3214	65.1147	Only Day 9	Up Regulated
chr10:69123355-69123858	107.956	111.245	90.1093	145.711	186.309	179.157	180.83	228.702	158.557	153.625	141.134	210.227	Only Day 9	Up Regulated
chr9:100209815-100210351	64.5809	57.8038	49.8477	76.6899	120.833	73.2917	97.6967	133.2	104.367	62.6093	56.1328	87.4397	Only Day 9	Up Regulated
chr5:142024766-142025452	90.606	75.254	89.1507	118.869	154.166	152.221	143.208	187.234	125.441	112.465	100.237	128.369	Only Day 9	Up Regulated
chr1:198930177-198930501	50.1225	56.7131	36.4272	57.5174	81.5474	99.6015	71.6038	90.4757	64.2257	46.957	48.1138	96.7418	Only Day 9	Up Regulated
chr2:87076870-87077223	43.3752	52.3506	67.1027	69.0209	99.4045	82.0616	103.765	110.581	71.2504	57.3919	117.077	104.183	Only Day 9	Up Regulated
chr4:38318580-38319307	68.4365	74.1633	76.6888	53.683	114.285	114.636	118.935	116.864	94.3315	89.8559	112.266	119.067	Only Day 9	Up Regulated
chr22:36481078-36482094	469.416	500.603	433.292	406.457	751.189	801.197	765.19	747.681	578.032	622.615	529.252	597.195	Only Day 9	Up Regulated
chr6:2764722-2765045	77.1115	98.1574	84.3576	99.6969	126.19	177.278	143.814	163.359	117.413	116.523	115.473	130.229	Only Day 9	Up Regulated
chr2:121596332-121596814	39.5196	43.6255	41.2202	69.0209	79.7617	77.0502	64.9288	108.068	47.1658	46.957	41.6986	81.8585	Only Day 9	Up Regulated
chr19:18571334-18571611	47.2308	43.6255	47.9305	92.0279	94.0474	81.4352	92.8422	124.404	88.3104	53.9136	68.1613	70.6959	Only Day 9	Up Regulated
chr6:108558124-108558362	152.295	143.964	124.619	134.207	228.571	253.702	242.118	216.136	181.638	168.118	215.71	148.834	Only Day 9	Up Regulated
chr3:169771743-169772229	260.251	291.2	288.542	302.925	424.999	500.513	511.542	496.36	362.273	376.235	392.128	344.178	Only Day 9	Up Regulated
chr9:130693193-130693582	72.292	76.3446	69.9785	69.0209	107.143	117.768	129.251	134.457	110.388	85.2182	96.2276	72.5564	Only Day 9	Up Regulated
chr3:57755628-57756164	245.793	220.309	219.522	302.925	372.023	461.675	404.743	433.529	340.196	328.119	302.315	325.573	Only Day 9	Up Regulated
chr12:122501156-122501522	102.173	91.6135	72.8543	84.3589	153.571	180.41	121.969	139.483	103.363	128.117	99.4352	117.206	Only Day 9	Up Regulated
chr3:28348692-28349720	495.441	488.606	486.974	440.967	841.664	802.45	770.044	816.795	721.536	630.151	686.424	662.309	Only Day 9	Up Regulated
chr20:3430289-3430890	34.7002	43.6255	53.6821	42.1795	54.1665	86.4466	77.0651	79.1662	40.1411	34.7829	41.6986	79.998	Only Day 9	Up Regulated
chr10:17229271-17231018	1170.17	1168.07	1119.66	1104.34	1789.88	2116.06	1993.98	1800.72	1456.12	1398.85	1587.76	1359.97	Only Day 9	Up Regulated
chr7:130912489-130913646	246.757	281.384	258.825	329.767	442.261	486.732	429.623	527.775	301.058	280.582	287.079	306.969	Only Day 9	Up Regulated
chr2:231514011-231514295	38.5557	54.5319	39.303	46.014	76.1903	84.5673	63.7152	79.1662	68.2398	62.0296	43.3024	70.6959	Only Day 9	Up Regulated
chr7:26864858-26865259	103.137	130.876	141.874	126.538	212.499	235.536	165.66	236.242	171.603	154.204	182.031	152.554	Only Day 9	Up Regulated
chr20:1325330-1325906	233.262	227.943	249.239	184.056	352.975	382.119	339.815	436.043	267.942	329.858	325.57	301.388	Only Day 9	Up Regulated
chr6:24933626-24935958	884.854	844.153	1088.98	1089	1767.85	1527.85	1330.13	1962.82	1106.89	1117.11	1154.73	1274.39	Only Day 9	Up Regulated
chr17:41929986-41930478	80.9671	94.8855	115.992	69.0209	128.571	173.52	146.848	162.102	122.43	121.161	131.511	130.229	Only Day 9	Up Regulated
chr1:75785728-75786085	87.7143	81.7978	90.1093	115.035	166.071	151.595	154.13	162.102	137.483	124.639	125.096	135.811	Only Day 9	Up Regulated
chr14:75175839-75176906	488.694	483.152	481.222	414.126	754.76	815.605	723.32	854.493	560.972	588.411	618.263	584.172	Only Day 9	Up Regulated
chr10:74826566-74826905	218.804	255.209	204.184	187.89	387.499	380.866	382.898	310.382	276.973	283.481	308.73	195.344	Only Day 9	Up Regulated
chr17:7130929-7132079	157.115	215.946	196.515	141.876	271.428	405.923	258.502	265.144	210.741	306.09	212.503	197.204	Only Day 9	Up Regulated
chr14:58427710-58428433	200.49	280.294	225.273	245.408	395.832	364.579	389.573	454.892	313.1	284.64	282.268	327.434	Only Day 9	Up Regulated
chr19:18932378-18932837	46.2669	42.5349	32.5927	49.8485	75.595	79.5559	65.5357	70.37	45.1587	51.5947	37.6892	78.1376	Only Day 9	Up Regulated
chr19:18304163-18305459	178.32	197.405	180.219	218.566	311.309	387.757	248.186	359.39	205.723	188.408	178.823	292.086	Only Day 9	Up Regulated
chr11:72069335-72070048	68.4365	34.9004	68.0613	95.8624	114.285	92.0844	89.2013	157.076	53.1869	64.3484	53.7271	113.486	Only Day 9	Up Regulated
chr2:68250805-68251122	106.992	98.1574	113.116	130.373	185.119	184.169	205.102	183.465	140.494	112.465	149.153	143.252	Only Day 9	Up Regulated
chr17:60102364-60102767	35.6641	38.1723	48.8891	42.1795	68.4522	60.7632	63.1084	87.9625	45.1587	59.7107	67.3594	44.6501	Only Day 9	Up Regulated
chrX:37780074-37781906	509.9	443.889	604.883	594.347	938.093	958.43	739.703	990.206	704.476	633.629	520.431	617.659	Only Day 9	Up Regulated
chr9:26955627-26956788	243.865	298.835	274.162	245.408	434.523	450.399	423.555	481.281	323.136	340.873	352.033	399.99	Only Day 9	Up Regulated
chr17:39335275-39335642	26.989	41.4442	34.5099	46.014	64.2855	57.0046	52.7926	79.1662	37.1305	35.9424	32.0759	61.3938	Only Day 9	Up Regulated
chr4:38855636-38856862	281.457	307.56	305.796	256.911	478.57	478.588	441.152	540.341	356.252	323.481	326.372	416.734	Only Day 9	Up Regulated
chr6:135088965-135089395	62.6531	119.97	108.323	107.366	120.238	157.233	165.66	228.702	118.416	122.9	122.69	133.95	Only Day 9	Up Regulated
chr1:154973881-154974419	301.699	329.373	301.962	329.767	540.475	539.352	478.168	565.473	350.231	357.105	384.911	353.48	Only Day 9	Up Regulated
chr12:75480749-75481245	254.468	278.113	251.156	356.608	422.618	543.11	424.161	527.775	292.026	361.163	360.052	318.132	Only Day 9	Up Regulated
chr6:26043968-26045652	543.636	508.237	490.808	521.492	762.498	999.147	768.83	937.429	607.134	614.499	626.282	664.17	Only Day 9	Up Regulated
chr19:18279401-18281526	1570.18	1408.01	1221.27	1181.02	2318.45	2468.11	2165.1	2082.2	1789.29	1667.84	1760.16	1557.17	Only Day 9	Up Regulated
chr16:90077439-90077821	66.5087	64.3476	100.654	69.0209	120.238	113.383	138.353	134.457	101.356	100.871	107.454	106.044	Only Day 9	Up Regulated
chr3:101827318-101828537	268.926	335.916	321.134	279.918	458.927	514.295	456.929	593.119	415.46	365.221	314.344	349.759	Only Day 9	Up Regulated
chr2:162013532-162014242	53.0142	70.8914	84.3576	88.1934	109.524	102.734	129.858	157.076	83.2927	92.7545	90.6144	106.044	Only Day 9	Up Regulated
chr19:44890565-44890872	93.4977	134.148	89.1507	92.0279	182.142	171.64	179.009	154.563	130.459	136.813	149.955	126.509	Only Day 9	Up Regulated
chr7:26198406-26200712	1843.93	1855.17	1855.87	2339.04	3068.44	3523.64	3063.19	3563.74	2296.07	2229.59	2210.03	2340.41	Only Day 9	Up Regulated
chr15:59688065-59689366	860.757	825.613	928.893	724.72	1336.31	1383.15	1345.91	1525.52	1088.83	962.908	1036.85	1110.67	Only Day 9	Up Regulated
chr12:13097520-13098141	95.4255	107.973	115.992	161.049	198.809	200.456	185.684	221.163	156.55	130.436	126.7	187.902	Only Day 9	Up Regulated
chr11:73779137-73780018	227.479	255.209	232.942	153.38	363.094	372.723	354.378	365.673	339.192	280.582	280.664	310.69	Only Day 9	Up Regulated
chr1:212566627-212567309	172.537	158.142	208.018	199.394	309.523	313.212	282.167	331.744	272.959	278.843	258.211	221.39	Only Day 9	Up Regulated
chr12:53441141-53441492	140.728	109.064	98.7368	103.531	194.047	217.369	158.378	188.491	115.406	117.682	111.464	174.879	Only Day 9	Up Regulated
chr14:90382375-90383232	351.821	346.823	301.962	279.918	520.237	567.541	533.387	521.492	453.594	409.279	402.552	370.224	Only Day 9	Up Regulated
chr19:6100213-6100781	118.559	127.605	106.406	122.704	202.976	199.203	182.044	212.367	141.497	105.508	122.69	150.694	Only Day 9	Up Regulated
chr2:168210727-168211334	100.245	105.792	109.282	103.531	142.262	186.048	186.291	187.234	139.49	116.523	130.709	167.438	Only Day 9	Up Regulated
chrX:23742323-23743332	256.396	253.028	251.156	214.732	417.856	407.802	368.942	436.043	352.238	336.235	312.74	284.644	Only Day 9	Up Regulated
chr19:7944005-7944368	61.6892	113.426	82.4404	61.3519	133.928	129.67	126.824	144.51	103.363	109.566	106.652	135.811	Only Day 9	Up Regulated
chr7:72828474-72829186	164.826	170.139	130.371	126.538	238.69	276.253	202.068	272.684	182.642	198.263	197.267	193.484	Only Day 9	Up Regulated
chr11:65381914-65382373	113.739	115.608	109.282	88.1934	186.309	192.312	163.232	172.155	121.427	129.856	122.69	132.09	Only Day 9	Up Regulated
chr1:84573356-84574477	255.432	249.756	330.72	276.084	439.285	473.577	439.938	502.643	328.153	373.917	376.892	407.432	Only Day 9	Up Regulated
chr11:65454703-65455290	134.945	147.236	174.467	176.387	211.309	263.098	257.288	325.461	192.677	184.35	175.615	213.948	Only Day 9	Up Regulated
chr17:17751824-17752242	81.931	75.254	76.6888	84.3589	119.643	132.802	121.969	158.332	76.268	93.9139	81.7935	111.625	Only Day 9	Up Regulated
chr3:194769421-194769785	27.9529	43.6255	55.5994	23.007	57.1427	70.1596	58.8607	66.6002	66.2328	58.5513	56.1328	65.1147	Only Day 9	Up Regulated
chr12:98502873-98503869	244.829	338.098	292.376	295.256	462.499	528.076	472.099	488.82	298.047	290.438	406.562	437.199	Only Day 9	Up Regulated
chr14:22918131-22919197	421.222	436.255	478.346	475.478	763.688	766.117	682.663	805.485	633.225	554.788	601.423	610.218	Only Day 9	Up Regulated
chr17:2392899-2393894	390.377	396.992	400.699	341.27	647.617	660.878	666.886	573.013	467.644	489.28	558.12	437.199	Only Day 9	Up Regulated
chr7:47979698-47979987	31.8085	41.4442	53.6821	42.1795	76.1903	76.4238	64.9288	66.6002	55.194	67.247	65.7556	53.9522	Only Day 9	Up Regulated
chr4:39639199-39639749	156.151	178.865	145.709	157.214	230.357	269.363	228.768	335.514	171.603	159.422	201.276	191.623	Only Day 9	Up Regulated
chr12:55738491-55738919	84.8226	76.3446	90.1093	72.8554	139.285	149.089	132.892	120.634	124.437	106.088	99.4352	143.252	Only Day 9	Up Regulated
chr5:131170278-131170731	96.3894	103.611	167.757	95.8624	191.666	184.795	152.31	245.038	170.6	131.595	147.549	184.182	Only Day 9	Up Regulated
chr2:191012584-191014327	967.749	797.256	925.058	954.79	1650	1347.44	1316.78	1749.2	1073.77	925.806	1016.81	868.816	Only Day 9	Up Regulated
chr9:129383858-129384258	52.0503	41.4442	53.6821	49.8485	86.9045	77.6767	61.288	104.298	58.2046	70.7253	64.1518	63.2543	Only Day 9	Up Regulated
chr7:37342429-37343130	115.667	99.248	115.992	145.711	212.499	172.267	165.053	245.038	152.536	116.523	151.559	178.6	Only Day 9	Up Regulated
chr15:90716595-90717167	225.551	182.136	202.267	184.056	356.547	333.258	294.91	336.771	259.913	274.206	282.268	282.784	Only Day 9	Up Regulated
chr3:71542828-71543181	35.6641	46.8974	20.1308	61.3519	61.9046	72.6653	60.0744	80.4229	50.1763	46.957	44.1043	37.2084	Only Day 9	Up Regulated
chr17:7014907-7015302	183.14	163.596	144.75	115.035	252.976	268.11	225.127	262.631	215.758	173.915	226.937	173.019	Only Day 9	Up Regulated
chr6:2989969-2990622	210.129	207.221	231.025	322.098	380.951	390.889	353.164	487.564	321.129	285.22	315.947	319.992	Only Day 9	Up Regulated
chr12:48197722-48198219	163.862	157.052	160.088	103.531	257.737	242.426	234.229	237.499	217.765	206.379	209.295	191.623	Only Day 9	Up Regulated
chr1:44799912-44800204	121.451	111.245	99.6954	130.373	190.476	209.226	143.814	226.189	94.3315	115.363	95.4258	137.671	Only Day 9	Up Regulated
chr20:50276390-50277399	192.779	221.399	166.798	122.704	370.832	346.413	194.18	257.604	251.885	307.829	210.097	213.948	Only Day 9	Up Regulated
chr1:58784297-58785057	264.107	299.925	271.287	226.235	438.094	432.233	494.552	397.088	353.241	358.844	430.619	390.688	Only Day 9	Up Regulated
chrX:12977204-12977465	68.4365	61.0757	92.0265	122.704	125	176.025	140.173	131.944	80.2822	99.1314	98.6333	94.8814	Only Day 9	Up Regulated
chr3:157158911-157160153	889.674	899.776	888.631	724.72	1448.21	1381.89	1252.46	1558.19	1197.21	1005.81	1083.36	1131.14	Only Day 9	Up Regulated
chr4:108620564-108621365	286.276	294.472	321.134	329.767	483.332	479.841	470.279	609.454	412.45	395.946	418.59	450.222	Only Day 9	Up Regulated
chr18:32093498-32093852	88.6782	74.1633	89.1507	107.366	138.095	140.946	135.319	183.465	119.42	89.2762	94.6239	117.206	Only Day 9	Up Regulated
chr20:31546910-31547317	51.0864	68.7102	46.9719	38.345	94.6426	77.6767	97.0899	72.8832	73.2575	73.6239	58.5385	78.1376	Only Day 9	Up Regulated
chr3:3172851-3173527	59.7614	44.7161	40.2616	95.8624	96.4283	100.228	87.3809	116.864	76.268	66.0876	51.3214	111.625	Only Day 9	Up Regulated
chr4:83013130-83013641	194.707	199.587	225.273	161.049	332.142	335.764	314.328	311.639	250.882	225.509	246.182	187.902	Only Day 9	Up Regulated
chr19:49640614-49641522	266.035	237.759	279.914	268.415	461.308	442.882	369.548	468.714	326.146	274.785	304.721	429.757	Only Day 9	Up Regulated
chr1:173429718-173430324	47.2308	37.0817	58.4752	46.014	76.7855	76.4238	67.3561	94.2455	39.1376	44.6381	65.7556	102.323	Only Day 9	Up Regulated
chr9:113188363-113189033	58.7975	63.257	87.2335	76.6899	120.238	109.624	107.406	138.227	78.2751	92.1748	95.4258	119.067	Only Day 9	Up Regulated
chr12:54280735-54281703	529.178	592.216	528.194	628.857	897.021	1031.09	875.022	966.331	650.285	769.283	748.17	680.914	Only Day 9	Up Regulated
chr7:7181635-7182347	170.609	190.862	203.225	172.552	254.166	306.948	321.003	339.284	230.811	246.959	230.946	264.18	Only Day 9	Up Regulated
chr6:11537153-11537446	142.656	145.055	139.957	168.718	254.166	244.932	231.195	257.604	212.748	186.089	163.587	120.927	Only Day 9	Up Regulated
chr8:66112942-66113215	77.1115	106.882	83.399	76.6899	156.547	164.123	118.328	131.944	101.356	89.2762	112.266	91.1606	Only Day 9	Up Regulated
chr1:27625337-27626131	217.84	194.133	223.356	268.415	410.713	305.069	324.037	453.635	244.861	302.032	282.268	275.342	Only Day 9	Up Regulated
chr14:24241852-24243364	421.222	422.077	477.388	425.629	744.046	722.894	670.527	745.168	584.053	575.658	597.413	574.87	Only Day 9	Up Regulated
chr7:95608705-95609257	46.2669	44.7161	51.7649	30.676	54.1665	73.9181	80.0991	80.4229	41.1446	49.8555	31.274	98.6022	Only Day 9	Up Regulated
chr19:45047330-45047665	24.0973	41.4442	48.8891	57.5174	60.7141	63.8953	68.5697	92.9889	64.2257	58.5513	52.9252	48.3709	Only Day 9	Up Regulated
chr5:103119364-103120151	268.926	317.376	339.348	333.601	497.023	521.185	503.047	557.934	417.467	386.67	380.901	442.78	Only Day 9	Up Regulated
chr12:69330126-69331827	293.024	368.635	413.161	417.96	570.237	650.229	527.319	716.266	425.495	434.207	386.514	459.524	Only Day 9	Up Regulated
chr11:104967333-104968627	334.471	374.089	424.664	529.161	732.736	630.81	563.121	816.795	554.95	447.541	526.044	561.847	Only Day 9	Up Regulated
chr7:13990453-13990791	58.7975	29.4472	44.096	34.5105	70.2379	66.401	81.9196	59.0605	47.1658	44.6381	72.1707	76.2772	Only Day 9	Up Regulated
chr1:150236292-150236595	89.6421	98.1574	97.7782	76.6899	152.976	165.376	132.892	148.28	141.497	119.421	108.256	120.927	Only Day 9	Up Regulated
chr17:7835749-7836753	285.313	287.928	354.686	283.753	464.88	548.748	470.886	513.952	384.351	417.975	433.826	463.244	Only Day 9	Up Regulated
chr6:73645483-73646018	44.3391	44.7161	45.0547	34.5105	77.976	78.9295	67.9629	55.2907	71.2504	53.3338	40.0949	70.6959	Only Day 9	Up Regulated
chr15:63496651-63497925	383.63	377.361	305.796	368.112	608.927	664.01	399.889	691.134	489.721	557.107	367.269	558.126	Only Day 9	Up Regulated
chr2:231661912-231662297	63.617	89.4323	66.1441	88.1934	142.262	134.681	103.158	128.174	91.321	114.204	114.671	91.1606	Only Day 9	Up Regulated
chr11:62753625-62754247	270.854	287.928	206.101	287.587	424.404	432.233	402.316	474.997	289.016	295.655	324.768	349.759	Only Day 9	Up Regulated
chr1:156728892-156729320	171.573	198.496	158.171	118.869	269.642	251.823	238.477	306.612	203.716	209.277	177.219	213.948	Only Day 9	Up Regulated
chr3:4986586-4987297	95.4255	98.1574	110.24	80.5244	123.809	174.146	170.514	165.872	132.466	117.103	109.058	137.671	Only Day 9	Up Regulated
chr3:101675726-101675988	65.5448	66.5289	63.2682	80.5244	117.857	137.813	95.8762	104.298	104.367	96.8125	73.7745	104.183	Only Day 9	Up Regulated
chr2:197453488-197454431	453.994	458.068	451.505	513.823	759.522	762.359	704.508	860.776	634.229	530.44	614.253	565.568	Only Day 9	Up Regulated
chr14:49863014-49863618	191.815	241.031	232.942	226.235	342.261	366.458	345.276	413.424	344.21	238.263	255.003	279.063	Only Day 9	Up Regulated
chr6:87700050-87702221	1565.36	1434.19	1443.67	1602.82	2495.83	2722.44	2149.33	2563.48	1876.6	1813.93	1865.21	1806.47	Only Day 9	Up Regulated
chr11:128653731-128654058	31.8085	37.0817	43.1374	38.345	57.1427	63.2689	54.6131	74.1398	39.1376	43.4787	28.8683	83.7189	Only Day 9	Up Regulated
chr19:3762618-3762956	212.057	163.596	118.868	153.38	279.166	309.454	214.811	261.374	224.79	209.277	186.04	169.298	Only Day 9	Up Regulated
chr19:12791569-12793537	2098.4	2091.84	1659.35	1756.2	3095.83	3321.3	3007.36	3047.27	2417.5	2320.6	2350.36	2081.81	Only Day 9	Up Regulated
chr2:9554971-9555845	448.211	501.693	464.926	467.809	711.308	806.835	708.756	862.032	614.158	628.412	601.423	567.428	Only Day 9	Up Regulated
chr3:101685873-101686782	320.013	316.285	370.982	299.091	526.189	485.479	532.174	599.402	385.354	431.308	377.694	422.315	Only Day 9	Up Regulated
chr11:105034509-105035216	275.674	270.478	319.217	337.436	493.451	452.905	442.366	584.322	373.312	346.09	315.146	394.409	Only Day 9	Up Regulated
chr17:75784365-75784585	53.0142	49.0787	41.2202	49.8485	67.2617	80.1824	92.2354	79.1662	60.2116	55.073	54.529	68.8355	Only Day 9	Up Regulated
chr5:43007341-43009194	373.027	424.258	555.035	479.312	681.546	784.91	700.867	833.13	503.771	536.237	556.517	586.032	Only Day 9	Up Regulated
chr11:6612366-6612903	85.7865	86.1604	92.9851	130.373	158.928	154.1	149.276	187.234	126.444	126.378	121.086	186.042	Only Day 9	Up Regulated
chr13:77325552-77326041	201.454	210.493	246.363	222.401	365.475	370.217	316.149	392.061	291.023	237.104	234.956	223.25	Only Day 9	Up Regulated
chr17:35063345-35063720	40.4835	41.4442	35.4686	53.683	64.8808	69.5331	63.7152	84.1927	52.1834	44.0584	61.7461	63.2543	Only Day 9	Up Regulated
chr19:49496359-49497316	515.683	562.769	461.091	552.168	845.831	915.833	812.521	848.21	643.261	663.195	750.576	727.424	Only Day 9	Up Regulated
chr5:141968641-141969047	87.7143	97.0667	105.447	103.531	150	165.376	139.567	191.004	130.459	136.813	115.473	133.95	Only Day 9	Up Regulated
chr9:72305448-72306575	223.623	234.487	239.652	253.077	387.499	420.957	267.604	480.024	323.136	259.133	246.182	331.155	Only Day 9	Up Regulated
chr2:219177885-219178133	119.523	110.154	86.2749	76.6899	154.166	192.312	131.678	165.872	142.501	162.32	153.964	98.6022	Only Day 9	Up Regulated
chr5:168579848-168580156	92.5338	62.1663	70.9371	57.5174	113.095	93.9637	112.26	145.766	90.3174	99.1314	97.8314	106.044	Only Day 9	Up Regulated
chr6:116280075-116280344	45.303	71.9821	67.1027	49.8485	91.6664	122.153	94.6626	76.653	87.3068	73.6239	70.5669	74.4168	Only Day 9	Up Regulated
chr8:89983301-89984135	230.371	317.376	290.459	417.96	504.761	529.955	454.502	564.217	426.499	400.004	380.901	453.942	Only Day 9	Up Regulated
chr17:74442927-74443378	53.0142	32.7191	37.3858	53.683	67.857	68.2803	58.2539	96.7587	50.1763	46.957	40.8968	24.1855	Only Day 9	Up Regulated
chr14:24114769-24115075	120.487	103.611	124.619	138.042	192.857	249.943	198.427	155.819	161.568	158.262	196.465	150.694	Only Day 9	Up Regulated
chr10:93481172-93482745	427.969	398.083	395.906	590.512	832.736	685.935	542.49	899.731	540.901	517.686	421.798	599.055	Only Day 9	Up Regulated
chr1:160578418-160579555	176.393	268.297	263.618	222.401	360.118	443.509	308.26	409.654	247.871	300.293	246.182	321.853	Only Day 9	Up Regulated
chr2:85584154-85585404	306.518	279.203	302.921	299.091	633.927	452.905	379.864	473.741	375.319	231.886	254.201	288.365	Only Day 9	Up Regulated
chr20:49812632-49813686	512.791	501.693	568.456	383.45	875.593	787.416	725.14	821.821	725.55	677.108	736.142	799.98	Only Day 9	Up Regulated
chr3:121546180-121546852	200.49	232.306	201.308	184.056	296.428	357.062	326.465	356.876	305.072	258.553	250.994	390.688	Only Day 9	Up Regulated
chr10:110918626-110919177	335.435	329.373	286.624	325.932	527.38	543.11	517.004	497.616	438.541	426.091	465.1	370.224	Only Day 9	Up Regulated
chr11:5689789-5692035	793.285	694.736	783.184	908.776	1418.45	1064.3	1086.8	1616	860.023	748.413	863.643	1054.86	Only Day 9	Up Regulated
chr6:134174143-134174826	487.73	500.603	449.588	586.678	827.974	822.496	777.933	869.572	625.197	633.05	604.63	617.659	Only Day 9	Up Regulated
chr9:91193183-91194073	107.956	99.248	128.454	122.704	185.714	178.531	185.684	198.544	139.49	128.117	128.304	167.438	Only Day 9	Up Regulated
chr18:76588743-76589441	45.303	47.988	65.1855	76.6899	77.3808	92.7108	86.7741	128.174	93.328	68.4064	65.7556	113.486	Only Day 9	Up Regulated
chr12:7970235-7971321	207.237	198.496	352.768	210.897	363.69	364.579	441.152	409.654	283.998	258.553	417.788	347.898	Only Day 9	Up Regulated
chr6:24721405-24721694	160.97	185.408	145.709	184.056	235.714	298.178	247.579	320.435	220.776	197.683	217.314	230.692	Only Day 9	Up Regulated
chr12:53371446-53371883	120.487	109.064	104.488	95.8624	155.952	168.508	177.189	199.801	102.36	140.871	117.879	137.671	Only Day 9	Up Regulated
chr6:27814973-27815373	59.7614	68.7102	82.4404	80.5244	107.738	120.9	124.396	123.147	93.328	89.2762	105.85	128.369	Only Day 9	Up Regulated
chr6:149565725-149566120	145.548	133.058	168.715	122.704	223.214	220.501	226.341	258.861	179.631	158.842	161.983	210.227	Only Day 9	Up Regulated
chr17:38852704-38853731	336.399	353.367	340.306	440.967	530.951	551.254	623.196	687.364	463.629	412.178	507.601	532.08	Only Day 9	Up Regulated
chr21:41361977-41362457	186.031	147.236	156.253	210.897	307.737	266.857	216.632	349.337	162.571	209.857	182.031	219.53	Only Day 9	Up Regulated
chr19:45450200-45450773	118.559	116.698	110.24	80.5244	198.809	181.037	163.839	150.793	129.455	89.2762	126.7	128.369	Only Day 9	Up Regulated
chr6:26272270-26272568	72.292	65.4382	75.7302	92.0279	126.19	105.866	101.944	164.616	86.3033	58.5513	91.4163	65.1147	Only Day 9	Up Regulated
chr17:60601396-60601931	133.981	129.786	148.584	153.38	248.214	221.754	186.898	263.887	167.589	183.19	165.993	165.577	Only Day 9	Up Regulated
chr12:51238817-51240066	706.534	738.362	707.454	682.54	1114.88	1174.55	1110.47	1203.83	1035.64	896.24	895.719	972.999	Only Day 9	Up Regulated
chr10:97400108-97401289	436.644	463.521	418.912	529.161	735.117	785.536	653.536	826.847	545.919	409.279	427.411	533.94	Only Day 9	Up Regulated
chr12:1690552-1690846	76.1476	66.5289	54.6408	53.683	119.643	79.5559	107.406	103.042	76.268	92.1748	100.237	98.6022	Only Day 9	Up Regulated
chr22:41091166-41091408	136.873	159.233	98.7368	115.035	213.095	222.381	167.48	226.189	158.557	136.233	170.002	182.321	Only Day 9	Up Regulated
chr17:64496268-64497485	328.688	365.364	414.119	379.615	627.975	645.217	518.217	620.764	521.834	502.613	472.317	554.405	Only Day 9	Up Regulated
chr4:184392428-184393097	42.4113	62.1663	46.0133	65.1864	82.1426	99.6015	59.4675	110.581	54.1905	63.7687	60.1423	68.8355	Only Day 9	Up Regulated
chr12:1605395-1606067	156.151	106.882	136.123	134.207	188.69	215.49	209.957	251.321	169.596	182.61	151.559	169.298	Only Day 9	Up Regulated
chr2:28751161-28751466	92.5338	105.792	104.488	92.0279	152.381	170.387	153.523	164.616	124.437	140.291	125.898	150.694	Only Day 9	Up Regulated
chr7:10973416-10973710	53.978	51.26	58.4752	46.014	88.095	77.0502	92.2354	84.1927	71.2504	56.8121	64.1518	52.0917	Only Day 9	Up Regulated
chrX:107715279-107717004	781.718	726.365	622.138	705.547	1139.28	1148.86	1144.45	1154.82	976.432	822.037	986.333	1028.81	Only Day 9	Up Regulated
chr6:26553656-26554072	46.2669	47.988	47.9305	92.0279	75.595	118.394	91.6286	95.5021	60.2116	61.4499	80.1897	124.648	Only Day 9	Up Regulated
chr17:63742011-63742840	189.887	214.856	232.942	176.387	312.499	370.217	302.799	333.001	244.861	300.872	222.927	280.923	Only Day 9	Up Regulated
chr18:2655036-2655603	340.254	333.735	357.561	237.739	547.022	519.306	505.474	482.537	424.492	438.265	454.676	386.967	Only Day 9	Up Regulated
chr6:108558751-108559532	377.846	386.086	411.244	414.126	601.189	739.181	605.598	624.534	526.852	475.367	494.77	537.661	Only Day 9	Up Regulated
chr11:123062656-123063356	389.413	369.726	330.72	264.58	554.165	598.862	519.431	517.722	489.721	470.729	525.243	416.734	Only Day 9	Up Regulated
chr19:10269687-10270330	215.912	199.587	196.515	138.042	334.523	313.212	260.322	305.356	229.808	262.611	263.022	271.621	Only Day 9	Up Regulated
chr17:64504801-64506288	1335.96	1250.96	1132.12	1230.87	1892.85	2052.79	1879.3	2165.13	1506.29	1347.26	1493.93	1482.75	Only Day 9	Up Regulated
chr10:31032072-31032310	49.1586	35.991	45.0547	53.683	88.6902	66.401	68.5697	75.3964	49.1728	47.5367	46.51	48.3709	Only Day 9	Up Regulated
chr1:23980542-23980805	62.6531	65.4382	59.4338	84.3589	101.785	104.613	100.124	134.457	100.353	91.5951	85.803	78.1376	Only Day 9	Up Regulated
chr13:48491567-48492601	152.295	166.868	195.556	130.373	261.904	274.374	223.914	282.737	207.73	194.205	206.088	236.273	Only Day 9	Up Regulated
chr6:35467915-35468254	100.245	92.7042	140.916	46.014	152.976	140.319	137.139	184.721	124.437	131.016	148.351	117.206	Only Day 9	Up Regulated
chr22:17217181-17217724	85.7865	98.1574	124.619	126.538	186.309	172.267	141.994	203.57	137.483	118.842	107.454	193.484	Only Day 9	Up Regulated
chr22:35299825-35301048	680.509	626.026	524.359	544.499	962.498	964.067	981.821	924.863	928.262	757.688	907.747	740.447	Only Day 9	Up Regulated
chr1:75786180-75787217	302.663	350.095	405.492	398.788	576.784	601.368	537.635	635.843	416.464	414.497	448.26	515.336	Only Day 9	Up Regulated
chr1:159923934-159925610	877.143	871.419	962.444	835.92	1347.62	1463.95	1476.98	1428.76	1074.78	1110.16	1279.83	1086.49	Only Day 9	Up Regulated
chr17:49739959-49740446	46.2669	41.4442	61.351	42.1795	77.976	72.6653	61.8948	98.0154	59.2081	68.9862	69.765	81.8585	Only Day 9	Up Regulated
chr20:35741062-35742235	884.854	908.501	812.901	893.438	1339.88	1450.17	1294.33	1554.42	1111.91	972.183	981.522	972.999	Only Day 9	Up Regulated
chr11:67482383-67483421	264.107	225.762	235.818	195.559	361.309	346.413	367.121	410.911	304.069	302.612	275.051	271.621	Only Day 9	Up Regulated
chr22:39021008-39021854	123.378	105.792	149.543	107.366	245.237	181.663	168.087	189.748	159.561	81.1602	134.719	137.671	Only Day 9	Up Regulated
chr19:10424161-10425015	96.3894	107.973	92.9851	122.704	168.452	166.003	138.96	204.827	123.434	127.537	94.6239	169.298	Only Day 9	Up Regulated
chr10:27153761-27155152	715.209	798.347	743.881	678.706	1204.16	1239.07	1124.42	1157.34	961.379	988.415	1046.48	866.956	Only Day 9	Up Regulated
chr12:10212515-10214023	477.127	527.869	449.588	502.319	788.688	759.227	802.812	796.689	583.049	606.383	641.518	699.518	Only Day 9	Up Regulated
chr6:73519794-73521023	828.949	790.712	840.701	881.934	1289.28	1393.17	1314.35	1375.98	1007.54	948.995	978.314	978.581	Only Day 9	Up Regulated
chr3:187743666-187745418	1119.08	1195.34	1017.08	1123.51	1794.04	1790.95	1567.39	2008.06	1457.12	1258.56	1412.14	1302.29	Only Day 9	Up Regulated
chr9:129036170-129036405	40.4835	34.9004	35.4686	38.345	55.357	67.0274	60.6812	59.0605	32.1129	41.1598	42.5005	63.2543	Only Day 9	Up Regulated
chr7:7761840-7762721	118.559	128.695	173.508	153.38	254.761	214.864	207.53	247.552	194.684	100.871	157.974	249.296	Only Day 9	Up Regulated
chr2:186485604-186486068	177.356	175.593	161.046	153.38	285.118	254.955	274.279	260.118	239.843	190.147	196.465	223.25	Only Day 9	Up Regulated
chr3:50299723-50300257	78.0754	94.8855	68.0613	88.1934	131.547	168.508	89.2013	141.997	93.328	99.7111	80.1897	109.765	Only Day 9	Up Regulated
chr5:109410430-109411050	251.576	283.566	249.239	237.739	433.927	405.297	406.564	398.344	330.16	289.278	338.401	342.317	Only Day 9	Up Regulated
chr19:40750103-40750480	96.3894	104.701	116.95	111.2	168.452	191.686	145.635	185.978	168.593	147.248	138.728	132.09	Only Day 9	Up Regulated
chr6:25992205-25993329	271.818	318.466	322.093	302.925	435.713	521.185	460.57	536.571	365.284	342.612	338.401	375.805	Only Day 9	Up Regulated
chr7:107167889-107168542	260.251	257.39	250.197	302.925	400.594	435.992	425.375	459.918	314.104	304.93	288.683	293.946	Only Day 9	Up Regulated
chr6:26123302-26123884	331.579	341.37	324.969	314.429	503.57	598.862	496.979	510.182	420.478	422.033	435.43	416.734	Only Day 9	Up Regulated
chr2:9556011-9556548	189.887	184.318	207.06	157.214	307.142	294.42	279.74	306.612	278.98	284.64	256.607	256.738	Only Day 9	Up Regulated
chr22:41381079-41381314	39.5196	70.8914	43.1374	57.5174	69.0474	93.3373	78.2787	100.529	73.2575	71.305	60.1423	50.2313	Only Day 9	Up Regulated
chr1:11926589-11926941	41.4474	62.1663	42.1788	53.683	90.476	72.6653	77.6719	81.6795	62.2187	59.7107	66.5575	93.021	Only Day 9	Up Regulated
chr3:153160672-153161177	275.674	248.665	253.073	322.098	414.285	489.238	442.973	419.707	332.167	339.713	363.259	306.969	Only Day 9	Up Regulated
chr16:57244692-57244984	57.8336	58.8944	63.2682	80.5244	90.476	93.3373	99.5171	136.97	80.2822	75.363	70.5669	89.3001	Only Day 9	Up Regulated
chr19:49452814-49453494	241.937	291.2	235.818	214.732	385.713	431.607	354.378	408.397	333.171	354.206	354.439	258.598	Only Day 9	Up Regulated
chr4:75673671-75673933	69.4003	69.8008	89.1507	61.3519	125.595	109.624	108.619	123.147	76.268	99.1314	82.5954	100.463	Only Day 9	Up Regulated
chr15:101651415-101652301	313.265	295.563	300.045	272.249	515.475	465.433	429.016	486.307	396.393	382.612	397.741	396.269	Only Day 9	Up Regulated
chr20:32031401-32031711	43.3752	42.5349	40.2616	23.007	52.9761	67.0274	62.5016	59.0605	58.2046	56.2324	51.3214	66.9751	Only Day 9	Up Regulated
chr19:45583826-45584380	163.862	178.865	201.308	168.718	290.475	276.253	245.152	333.001	239.843	248.698	214.908	305.109	Only Day 9	Up Regulated
chr12:48852310-48852745	104.101	109.064	85.3163	111.2	168.452	150.968	132.285	207.34	126.444	125.798	133.917	193.484	Only Day 9	Up Regulated
chrX:155026981-155027805	186.031	154.871	116.95	164.883	246.428	234.283	243.331	276.454	230.811	211.596	199.672	226.971	Only Day 9	Up Regulated
chr4:83284041-83285173	416.402	411.17	358.52	414.126	610.117	672.78	641.4	642.126	528.859	462.033	542.884	386.967	Only Day 9	Up Regulated
chr13:50123773-50124452	357.605	439.527	388.237	333.601	605.356	621.413	597.103	611.968	504.774	457.975	497.176	446.501	Only Day 9	Up Regulated
chr19:45370776-45371068	71.3281	64.3476	66.1441	111.2	126.785	122.153	114.081	140.74	74.261	67.8267	72.9726	100.463	Only Day 9	Up Regulated
chr6:21855653-21856237	41.4474	64.3476	58.4752	88.1934	68.4522	122.153	90.4149	125.661	71.2504	78.2616	60.1423	102.323	Only Day 9	Up Regulated
chr3:36993476-36994024	206.273	187.59	180.219	191.725	294.047	317.597	320.397	296.559	244.861	245.22	251.796	228.832	Only Day 9	Up Regulated
chr12:54383571-54384710	336.399	325.01	399.74	295.256	525.594	610.764	453.288	584.322	402.414	404.642	360.854	459.524	Only Day 9	Up Regulated
chr1:150561045-150562198	339.291	308.65	301.003	383.45	551.189	562.529	478.774	542.854	315.107	371.018	352.835	504.174	Only Day 9	Up Regulated
chr6:89081785-89082615	536.889	463.521	499.436	471.643	772.617	779.899	813.734	790.406	665.338	627.252	642.32	649.286	Only Day 9	Up Regulated
chr1:212558286-212559009	234.226	285.747	289.5	291.422	440.475	455.411	422.341	444.839	373.312	360.003	398.543	344.178	Only Day 9	Up Regulated
chr11:66311941-66312746	285.313	236.668	257.866	214.732	373.213	404.67	390.18	424.733	264.931	311.887	273.447	347.898	Only Day 9	Up Regulated
chr17:7583832-7584508	320.977	366.454	299.086	352.774	522.618	568.794	532.174	520.235	408.435	396.526	413.779	383.246	Only Day 9	Up Regulated
chr19:18394118-18394468	145.548	150.508	182.136	199.394	289.285	295.672	192.966	307.869	164.578	223.77	180.427	256.738	Only Day 9	Up Regulated
chr1:244833730-244836134	1002.45	1150.62	901.093	1077.49	1516.66	1707.63	1647.49	1735.37	1268.46	1154.21	1204.45	1216.71	Only Day 9	Up Regulated
chr2:64523592-64524127	183.14	196.315	201.308	218.566	281.547	337.016	290.663	370.699	222.783	209.277	198.069	260.459	Only Day 9	Up Regulated
chr4:48340721-48341245	210.129	198.496	206.101	172.552	288.69	308.201	349.524	314.152	262.924	273.626	273.447	282.784	Only Day 9	Up Regulated
chr12:124913682-124915383	1149.93	1164.8	1163.75	1065.99	1775	1946.93	1733.05	1800.72	1467.16	1366.39	1462.66	1402.76	Only Day 9	Up Regulated
chr5:43018878-43020203	331.579	407.898	412.202	437.133	582.141	717.256	628.05	610.711	491.728	453.338	485.95	481.849	Only Day 9	Up Regulated
chr1:212608705-212610017	497.369	518.053	495.601	552.168	895.831	822.496	758.515	818.051	584.053	482.903	610.244	625.101	Only Day 9	Up Regulated
chr14:39174550-39174928	161.934	165.777	159.129	153.38	237.499	271.242	266.39	248.808	210.741	182.031	227.739	239.994	Only Day 9	Up Regulated
chr20:3810980-3811841	155.187	145.055	151.46	107.366	238.095	242.426	203.889	209.853	158.557	197.683	174.012	126.509	Only Day 9	Up Regulated
chr9:33044253-33044731	205.309	146.145	134.205	157.214	251.19	267.483	233.622	275.197	197.695	205.799	194.059	200.925	Only Day 9	Up Regulated
chr2:200862759-200864672	1404.39	1521.44	1407.24	1211.7	2222.61	2282.69	2050.42	2278.23	1643.78	1553.64	1735.31	1681.82	Only Day 9	Up Regulated
chr19:38832028-38832339	72.292	71.9821	92.0265	53.683	127.976	115.889	94.6626	125.661	75.2645	82.3196	92.2182	104.183	Only Day 9	Up Regulated
chr12:76158661-76159294	33.7363	74.1633	43.1374	57.5174	72.0236	83.3145	72.2106	106.812	53.1869	67.247	54.529	74.4168	Only Day 9	Up Regulated
chr6:12008665-12009037	127.234	164.686	153.378	176.387	210.714	261.845	235.443	283.993	237.836	195.364	207.691	200.925	Only Day 9	Up Regulated
chr19:48618335-48619166	294.951	398.083	374.816	391.119	574.999	562.529	575.257	611.968	471.658	423.192	503.591	552.545	Only Day 9	Up Regulated
chr21:33543078-33544052	626.531	639.114	631.724	701.713	950.593	1052.39	995.171	1139.74	789.776	729.862	771.425	770.214	Only Day 9	Up Regulated
chr4:39978069-39978314	54.9419	75.254	84.3576	65.1864	97.6188	127.164	100.731	121.891	60.2116	85.2182	97.8314	81.8585	Only Day 9	Up Regulated
chr19:48492983-48493299	83.8588	100.339	87.2335	76.6899	148.214	134.681	133.499	139.483	114.402	84.6385	70.5669	89.3001	Only Day 9	Up Regulated
chr3:185936317-185938014	1223.18	1220.42	1054.47	1257.71	1730.95	2032.12	1847.74	1951.51	1366.8	1287.55	1269.4	1315.32	Only Day 9	Up Regulated
chr4:102825340-102827848	1620.31	1875.9	1555.82	1679.51	2610.11	2760.03	2506.74	2826.11	1991	2067.27	2162.72	2251.11	Only Day 9	Up Regulated
chr4:165326915-165327418	115.667	122.151	133.247	214.732	223.214	247.438	202.675	260.118	152.536	158.262	182.833	150.694	Only Day 9	Up Regulated
chr19:14381438-14384032	1429.45	1436.37	1370.81	1714.02	2453.57	2384.17	2001.87	2618.77	1558.48	1418.56	1416.95	1679.96	Only Day 9	Up Regulated
chr5:149551591-149551864	137.837	140.692	101.613	184.056	233.928	222.381	223.914	218.65	181.638	171.016	161.983	176.74	Only Day 9	Up Regulated
chr1:778369-778677	83.8588	58.8944	62.3096	65.1864	130.357	92.0844	122.576	86.7059	67.2363	78.8413	88.2087	78.1376	Only Day 9	Up Regulated
chr8:63391579-63392201	53.0142	44.7161	42.1788	49.8485	61.9046	73.9181	64.9288	103.042	56.1975	51.015	49.7176	79.998	Only Day 9	Up Regulated
chr6:27823636-27824010	71.3281	54.5319	94.9024	88.1934	126.785	106.492	117.721	141.997	115.406	73.0442	101.039	81.8585	Only Day 9	Up Regulated
chr4:119300745-119301035	60.7253	49.0787	61.351	69.0209	91.6664	87.6994	84.9536	119.378	89.3139	84.0588	87.4068	83.7189	Only Day 9	Up Regulated
chr14:69767113-69768372	838.588	852.879	881.921	881.934	1295.23	1427.62	1382.92	1382.27	1130.97	990.154	1040.86	1064.16	Only Day 9	Up Regulated
chr1:161153425-161154642	543.636	602.032	613.51	605.85	918.45	974.717	830.725	1032.93	727.557	689.862	740.953	710.68	Only Day 9	Up Regulated
chr11:67469428-67469697	93.4977	62.1663	66.1441	84.3589	117.262	122.779	108.619	139.483	103.363	89.2762	101.841	102.323	Only Day 9	Up Regulated
chr7:120950749-120951558	295.915	305.378	270.328	268.415	457.737	467.939	475.74	409.654	322.132	333.337	336.797	416.734	Only Day 9	Up Regulated
chr1:84145148-84145581	42.4113	58.8944	51.7649	53.683	82.1426	90.2051	83.74	74.1398	69.2434	51.015	49.7176	66.9751	Only Day 9	Up Regulated
chrX:71283130-71283424	57.8336	78.5259	46.0133	57.5174	96.4283	80.8088	87.3809	118.121	76.268	68.4064	77.784	76.2772	Only Day 9	Up Regulated
chr6:89350896-89352781	841.479	863.785	851.245	981.631	1453.57	1351.2	1150.51	1656.21	1083.81	904.936	951.852	1177.65	Only Day 9	Up Regulated
chr5:42992287-42993184	432.788	487.515	434.25	348.939	691.07	760.479	679.629	571.756	614.158	575.658	578.97	552.545	Only Day 9	Up Regulated
chr9:89318095-89319388	487.73	425.349	442.878	425.629	704.76	737.928	667.493	716.266	566.993	533.338	595.81	591.613	Only Day 9	Up Regulated
chrX:108090902-108091580	127.234	133.058	143.791	145.711	221.428	224.886	217.239	209.853	174.614	188.408	214.908	161.857	Only Day 9	Up Regulated
chr5:62412304-62412522	33.7363	21.8127	33.5513	65.1864	55.9522	62.016	55.8267	72.8832	38.134	42.899	32.0759	53.9522	Only Day 9	Up Regulated
chr19:11381450-11381650	33.7363	22.9034	32.5927	72.8554	57.7379	67.6539	59.4675	74.1398	47.1658	39.4207	36.8873	52.0917	Only Day 9	Up Regulated
chr19:41363533-41364235	252.54	259.572	231.025	272.249	432.737	404.044	341.028	432.273	313.1	328.119	309.532	310.69	Only Day 9	Up Regulated
chr5:56910025-56910630	249.648	237.759	241.57	199.394	344.642	363.953	368.942	394.575	265.935	310.728	283.872	260.459	Only Day 9	Up Regulated
chr19:13861562-13862363	169.645	175.593	167.757	187.89	259.523	281.891	272.458	297.816	239.843	213.335	176.417	254.877	Only Day 9	Up Regulated
chr5:138543499-138544165	361.46	368.635	335.513	291.422	576.784	518.053	509.115	545.367	400.407	366.96	440.241	481.849	Only Day 9	Up Regulated
chrX:47129324-47129961	118.559	148.327	129.412	126.538	212.499	176.025	206.316	233.729	162.571	178.552	134.719	161.857	Only Day 9	Up Regulated
chr16:67481425-67481980	149.404	175.593	155.295	199.394	295.833	277.506	236.05	266.401	167.589	194.784	176.417	193.484	Only Day 9	Up Regulated
chr4:173415819-173416352	56.8697	45.8068	28.7583	61.3519	55.357	82.0616	66.1425	103.042	65.2293	41.1598	57.7366	89.3001	Only Day 9	Up Regulated
chr1:150762827-150765791	1783.2	1667.58	1994.87	1855.9	3033.33	2996.19	2372.03	3122.67	2146.54	2078.28	1997.53	2412.96	Only Day 9	Up Regulated
chr11:33256933-33257193	106.992	127.605	99.6954	134.207	191.071	194.818	177.189	178.438	147.518	122.32	113.067	119.067	Only Day 9	Up Regulated
chr19:40433206-40433908	97.3533	112.336	102.571	149.545	165.476	176.025	150.489	238.755	107.377	144.349	121.888	184.182	Only Day 9	Up Regulated
chr3:132317446-132318499	263.143	272.659	288.542	295.256	406.547	429.101	370.762	561.703	363.277	384.351	310.334	364.642	Only Day 9	Up Regulated
chr4:1137296-1138038	80.0032	64.3476	95.861	61.3519	76.7855	122.779	145.028	133.2	79.2786	97.3922	121.888	87.4397	Only Day 9	Up Regulated
chr1:155135339-155135747	182.176	214.856	205.142	153.38	353.571	325.741	264.57	247.552	203.716	239.423	253.399	219.53	Only Day 9	Up Regulated
chr1:172532515-172532811	173.501	145.055	115.033	161.049	188.095	243.679	213.598	292.789	194.684	171.016	145.143	174.879	Only Day 9	Up Regulated
chr17:44070385-44070608	53.0142	30.5378	49.8477	49.8485	60.1189	73.2917	77.6719	79.1662	46.1622	56.8121	47.3119	48.3709	Only Day 9	Up Regulated
chr14:102317160-102317482	101.209	112.336	100.654	130.373	197.619	186.048	160.805	155.819	139.49	141.451	157.974	156.275	Only Day 9	Up Regulated
chr17:44186918-44187818	495.441	474.427	487.932	433.298	778.569	781.778	719.072	689.877	681.395	647.542	621.47	625.101	Only Day 9	Up Regulated
chr19:2236476-2236718	88.6782	111.245	71.8957	95.8624	140.476	150.342	143.814	144.51	101.356	110.726	96.2276	66.9751	Only Day 9	Up Regulated
chr20:34703720-34704990	549.419	548.591	467.802	471.643	883.331	741.687	842.255	731.345	701.465	708.992	826.756	641.845	Only Day 9	Up Regulated
chr7:6081622-6081948	55.9058	55.6225	61.351	111.2	136.904	118.394	97.0899	95.5021	98.3456	90.4356	85.803	50.2313	Only Day 9	Up Regulated
chr2:197452818-197453270	146.512	141.783	135.164	260.746	288.094	264.978	246.972	275.197	203.716	183.19	242.975	239.994	Only Day 9	Up Regulated
chr2:218367403-218367785	94.4616	107.973	132.288	65.1864	146.428	167.255	152.31	163.359	118.416	144.929	145.143	130.229	Only Day 9	Up Regulated
chr1:26619897-26621559	720.992	789.622	680.613	644.195	1070.83	1204.61	1095.9	1076.91	879.09	820.877	863.643	749.749	Only Day 9	Up Regulated
chr16:58630085-58630422	86.7504	117.789	129.412	103.531	163.69	191.06	165.66	167.129	156.55	132.175	133.917	120.927	Only Day 9	Up Regulated
chr6:2999327-2999695	89.6421	89.4323	73.8129	80.5244	119.643	140.946	125.61	138.227	77.2716	102.03	83.3973	104.183	Only Day 9	Up Regulated
chr6:26021559-26022122	204.345	209.402	193.639	191.725	318.452	335.764	304.619	294.046	270.952	238.263	213.305	228.832	Only Day 9	Up Regulated
chr22:20916926-20917177	52.0503	89.4323	70.9371	61.3519	111.904	111.504	111.653	95.5021	84.2963	89.2762	70.5669	102.323	Only Day 9	Up Regulated
chr14:50116022-50116943	315.193	298.835	280.873	272.249	435.118	457.916	433.264	501.386	373.312	315.365	335.193	323.713	Only Day 9	Up Regulated
chr2:69914167-69914549	136.873	137.42	147.626	122.704	243.452	207.973	193.573	208.597	153.54	172.176	151.559	154.415	Only Day 9	Up Regulated
chr2:70248728-70249067	147.476	127.605	122.702	118.869	185.714	230.524	206.923	185.978	157.554	169.277	171.606	199.065	Only Day 9	Up Regulated
chr2:156341291-156342482	609.181	595.488	577.083	452.471	866.664	915.833	940.558	767.787	719.529	765.804	753.783	690.216	Only Day 9	Up Regulated
chr12:104138359-104138576	36.628	39.2629	66.1441	49.8485	79.1665	63.8953	79.4923	79.1662	63.2222	48.6961	59.3404	37.2084	Only Day 9	Up Regulated
chr2:25878705-25878915	57.8336	51.26	62.3096	42.1795	90.476	79.5559	82.5264	82.9361	73.2575	48.6961	55.3309	85.5793	Only Day 9	Up Regulated
chr17:78841054-78841480	218.804	208.312	178.301	233.904	352.38	336.39	353.164	268.914	297.044	271.887	268.636	221.39	Only Day 9	Up Regulated
chr3:53347718-53348030	119.523	97.0667	115.033	92.0279	204.166	157.859	153.523	147.023	137.483	119.421	147.549	117.206	Only Day 9	Up Regulated
chr8:81842522-81842876	223.623	217.037	171.591	134.207	239.88	341.401	312.508	271.427	225.794	264.93	238.965	204.646	Only Day 9	Up Regulated
chr12:56333350-56334595	290.132	313.013	350.851	268.415	460.713	485.479	433.87	526.518	378.33	353.627	386.514	360.921	Only Day 9	Up Regulated
chr7:80638638-80640201	546.528	566.041	573.249	690.209	892.26	970.332	729.994	1108.33	759.67	663.195	581.375	785.097	Only Day 9	Up Regulated
chr11:65711485-65711895	120.487	109.064	83.399	122.704	144.047	170.387	151.703	213.623	106.374	134.494	104.247	150.694	Only Day 9	Up Regulated
chr5:132488201-132490746	2186.11	1960.97	1895.17	2070.63	3505.94	3135.26	2721.55	3254.61	2511.83	1966.98	2063.28	2012.97	Only Day 9	Up Regulated
chr2:64228015-64228850	116.631	131.967	116.95	130.373	185.714	217.996	180.83	188.491	163.575	147.248	141.936	159.996	Only Day 9	Up Regulated
chr6:81752867-81753265	184.104	230.125	217.604	207.063	301.19	368.964	305.833	327.974	241.85	237.683	255.805	262.319	Only Day 9	Up Regulated
chr12:121132779-121134080	407.727	425.349	504.229	440.967	726.189	717.256	574.044	743.911	428.506	413.917	376.09	426.036	Only Day 9	Up Regulated
chr6:36423055-36424007	184.104	174.502	177.343	207.063	299.404	293.793	281.561	280.223	221.779	211.596	208.493	210.227	Only Day 9	Up Regulated
chr11:83156261-83156725	259.287	280.294	313.465	279.918	417.261	430.354	442.973	468.714	361.27	343.771	353.637	407.432	Only Day 9	Up Regulated
chr1:109090254-109091932	754.729	785.259	880.004	709.382	1142.26	1238.44	1110.47	1363.42	1014.57	917.11	975.107	946.954	Only Day 9	Up Regulated
chrX:54529709-54530078	60.7253	59.9851	62.3096	61.3519	97.6188	94.5901	112.26	76.653	79.2786	86.3776	93.822	93.021	Only Day 9	Up Regulated
chr1:248838247-248839357	393.269	399.173	370.982	479.312	639.879	650.229	644.434	613.224	516.816	493.338	643.923	463.244	Only Day 9	Up Regulated
chr1:156212924-156213767	381.702	442.799	354.686	375.781	576.189	604.5	547.344	682.338	460.619	436.526	503.591	420.455	Only Day 9	Up Regulated
chr15:85555378-85556739	244.829	236.668	351.81	352.774	486.308	409.055	355.592	588.092	376.323	282.901	264.626	465.105	Only Day 9	Up Regulated
chr19:42269228-42270366	284.349	306.469	266.493	306.76	440.475	491.117	347.703	525.262	358.259	360.003	354.439	446.501	Only Day 9	Up Regulated
chr2:159695887-159696284	37.5919	44.7161	48.8891	46.014	59.5237	74.5445	58.2539	84.1927	71.2504	36.5221	44.1043	55.8126	Only Day 9	Up Regulated
chr2:24452329-24452702	36.628	29.4472	34.5099	69.0209	69.0474	65.7746	67.9629	61.5737	50.1763	34.2032	38.4911	72.5564	Only Day 9	Up Regulated
chr9:129460579-129460913	55.9058	65.4382	54.6408	46.014	85.7141	99.6015	69.1765	90.4757	67.2363	82.8993	53.7271	52.0917	Only Day 9	Up Regulated
chr6:12289584-12290396	83.8588	104.701	91.0679	126.538	146.428	142.825	138.96	201.057	87.3068	91.0154	107.454	137.671	Only Day 9	Up Regulated
chr19:51108583-51108949	153.259	124.333	102.571	138.042	197.619	196.071	189.325	218.65	157.554	139.132	136.323	107.904	Only Day 9	Up Regulated
chr19:18291414-18293295	619.784	616.21	576.124	571.34	932.736	935.252	809.487	1000.26	671.36	681.166	772.227	675.332	Only Day 9	Up Regulated
chr1:212034769-212035588	384.594	408.989	425.623	475.478	649.998	658.999	649.288	657.205	528.859	419.134	518.827	433.478	Only Day 9	Up Regulated
chr19:1249295-1249526	141.692	183.227	139.957	157.214	251.785	244.306	227.554	237.499	192.677	166.958	159.578	158.136	Only Day 9	Up Regulated
chr6:43369782-43370086	125.306	121.061	110.24	122.704	188.69	158.485	200.248	193.517	97.3421	135.074	108.256	113.486	Only Day 9	Up Regulated
chr1:111755068-111755505	116.631	105.792	120.785	95.8624	183.928	167.882	137.139	189.748	164.578	124.639	139.53	133.95	Only Day 9	Up Regulated
chr12:53379169-53379457	96.3894	101.429	91.0679	99.6969	136.904	162.87	137.746	163.359	139.49	115.363	117.077	124.648	Only Day 9	Up Regulated
chr1:161013491-161013945	46.2669	71.9821	40.2616	53.683	74.4046	74.5445	79.4923	100.529	75.2645	75.9428	88.2087	50.2313	Only Day 9	Up Regulated
chr19:53867877-53869835	1258.85	1241.15	1060.22	1169.52	1677.97	1899.32	1751.26	1954.02	1602.63	1600.59	1586.15	1516.24	Only Day 9	Up Regulated
chr17:78198428-78198983	71.3281	76.3446	69.9785	138.042	138.095	159.112	110.44	141.997	116.409	96.8125	85.803	89.3001	Only Day 9	Up Regulated
chr11:62573092-62573880	335.435	339.188	305.796	291.422	446.427	511.162	479.381	522.749	327.15	410.439	402.552	453.942	Only Day 9	Up Regulated
chr14:35291798-35292216	129.162	149.417	163.922	145.711	194.642	244.306	219.666	248.808	174.614	193.625	179.625	210.227	Only Day 9	Up Regulated
chr12:14239415-14240308	118.559	91.6135	111.199	149.545	189.285	158.485	154.13	224.933	163.575	118.262	145.945	167.438	Only Day 9	Up Regulated
chr11:77995020-77995390	50.1225	51.26	54.6408	80.5244	101.785	88.9523	88.5945	86.7059	98.3456	78.2616	76.9821	68.8355	Only Day 9	Up Regulated
chr10:32377428-32379444	736.415	759.084	734.295	828.251	1089.28	1182.06	1107.43	1325.72	986.467	905.516	883.691	1173.92	Only Day 9	Up Regulated
chr2:60880820-60881463	371.099	354.457	347.017	322.098	529.165	553.759	561.301	501.386	513.806	480.584	519.629	409.292	Only Day 9	Up Regulated
chr2:60881586-60883260	1017.87	1129.9	1069.81	1046.82	1598.21	1734.57	1418.73	1804.49	1261.43	1244.65	1254.17	1311.6	Only Day 9	Up Regulated
chr10:95756769-95757295	140.728	128.695	107.364	164.883	189.88	202.962	186.898	253.835	174.614	156.523	133.917	223.25	Only Day 9	Up Regulated
chr4:40629067-40630857	876.179	834.338	891.507	1012.31	1340.47	1432.01	1222.12	1554.42	1139	1098.56	1092.18	1099.51	Only Day 9	Up Regulated
chr16:30650005-30650427	105.064	109.064	148.584	99.6969	163.095	212.358	155.344	180.951	147.518	135.074	133.917	126.509	Only Day 9	Up Regulated
chr4:10117125-10117529	136.873	146.145	124.619	134.207	211.904	234.909	202.068	184.721	167.589	176.234	157.172	139.531	Only Day 9	Up Regulated
chr1:209784166-209784649	135.909	146.145	137.081	130.373	211.904	212.358	216.025	204.827	180.635	204.06	226.937	202.786	Only Day 9	Up Regulated
chr5:160438618-160439570	130.126	117.789	127.495	164.883	169.047	197.324	191.752	272.684	152.536	141.451	188.446	232.552	Only Day 9	Up Regulated
chr16:30747862-30748166	74.2198	63.257	69.9785	126.538	127.976	137.813	118.935	129.431	98.3456	75.363	116.275	139.531	Only Day 9	Up Regulated
chr3:158801675-158801918	58.7975	64.3476	72.8543	53.683	103.571	99.6015	91.0218	90.4757	53.1869	65.5079	80.1897	66.9751	Only Day 9	Up Regulated
chr17:4967473-4967877	256.396	237.759	207.06	199.394	365.475	370.217	337.387	307.869	310.09	292.177	254.201	191.623	Only Day 9	Up Regulated
chr5:91381192-91381759	307.482	326.101	355.644	283.753	494.046	570.673	418.093	467.458	351.234	346.09	342.41	338.596	Only Day 9	Up Regulated
chr1:8211635-8212306	53.0142	53.4412	41.2202	61.3519	84.5236	84.5673	55.8267	96.7587	53.1869	66.6673	54.529	74.4168	Only Day 9	Up Regulated
chr12:56724058-56725316	630.386	604.213	670.068	625.023	1002.38	996.642	898.081	971.357	753.649	761.746	781.048	878.118	Only Day 9	Up Regulated
chr17:74748165-74748418	94.4616	85.0697	118.868	53.683	151.19	132.802	145.635	110.581	119.42	96.8125	135.521	85.5793	Only Day 9	Up Regulated
chr12:98503925-98504441	166.754	205.04	185.012	241.573	279.166	323.235	294.304	325.461	226.797	222.031	221.324	195.344	Only Day 9	Up Regulated
chr12:25385616-25386173	176.393	162.505	148.584	187.89	267.261	280.638	245.152	240.012	225.794	206.958	228.541	267.9	Only Day 9	Up Regulated
chr1:77926395-77927552	181.212	170.139	231.984	249.242	299.999	275	277.92	418.45	291.023	209.857	228.541	266.04	Only Day 9	Up Regulated
chr16:30922762-30923279	399.052	383.904	333.596	371.946	518.451	583.201	536.422	622.02	367.291	344.931	387.316	385.107	Only Day 9	Up Regulated
chr1:174022498-174022894	154.223	185.408	160.088	184.056	275.595	286.902	241.511	233.729	221.779	229.567	214.908	239.994	Only Day 9	Up Regulated
chr5:148828326-148828991	191.815	184.318	270.328	226.235	371.428	346.413	262.749	343.054	253.892	186.089	173.21	266.04	Only Day 9	Up Regulated
chr19:44747763-44747965	57.8336	93.7948	51.7649	95.8624	107.143	106.492	96.4831	144.51	58.2046	91.0154	73.7745	98.6022	Only Day 9	Up Regulated
chr2:201182832-201184561	637.134	498.421	604.883	774.568	1011.9	875.115	745.165	1169.9	744.617	670.151	648.735	753.47	Only Day 9	Up Regulated
chr11:72720002-72720311	66.5087	58.8944	87.2335	72.8554	127.381	116.515	72.2106	116.864	77.2716	48.1164	60.1423	65.1147	Only Day 9	Up Regulated
chr4:163611511-163613487	941.724	1030.65	1121.57	1184.86	1669.04	1653.13	1331.95	1789.41	1304.59	1354.8	1245.35	1510.66	Only Day 9	Up Regulated
chr20:33489562-33489848	69.4003	70.8914	75.7302	103.531	117.857	122.153	131.071	111.838	76.268	105.508	80.9916	98.6022	Only Day 9	Up Regulated
chr17:689611-690284	91.5699	70.8914	62.3096	118.869	113.69	117.768	103.158	183.465	81.2857	95.0734	59.3404	106.044	Only Day 9	Up Regulated
chr4:105145695-105148366	1400.54	1498.54	1320.96	1710.19	2189.28	2315.89	2113.53	2282	1932.79	1805.23	1772.19	1806.47	Only Day 9	Up Regulated
chrX:120561625-120561887	51.0864	54.5319	55.5994	53.683	86.9045	82.688	70.3902	82.9361	64.2257	80.5805	55.3309	48.3709	Only Day 9	Up Regulated
chr9:33076873-33077112	46.2669	47.988	41.2202	57.5174	74.9998	76.4238	75.2446	61.5737	47.1658	51.5947	47.3119	53.9522	Only Day 9	Up Regulated
chr7:74890752-74891126	81.931	71.9821	55.5994	76.6899	124.404	112.13	118.328	71.6266	116.409	80.5805	104.247	31.6271	Only Day 9	Up Regulated
chr14:77640989-77641474	46.2669	58.8944	57.5166	69.0209	73.8093	92.0844	87.9877	91.7323	62.2187	75.9428	80.9916	96.7418	Only Day 9	Up Regulated
chr16:85733611-85733978	44.3391	38.1723	26.8411	76.6899	72.0236	69.5331	60.6812	70.37	55.194	40.5801	37.6892	48.3709	Only Day 9	Up Regulated
chr5:150904584-150905285	82.8949	77.4353	76.6888	130.373	138.095	124.032	119.542	150.793	123.434	88.1168	108.256	152.554	Only Day 9	Up Regulated
chr6:146770525-146771160	45.303	62.1663	61.351	107.366	73.8093	98.3487	95.2694	129.431	53.1869	62.0296	65.7556	68.8355	Only Day 9	Up Regulated
chr9:89999869-90000243	30.8446	34.9004	36.4272	61.3519	65.476	53.8725	58.8607	56.5473	38.134	42.3192	48.9157	53.9522	Only Day 9	Up Regulated
chr1:225777347-225777602	47.2308	38.1723	52.7235	80.5244	78.5712	63.8953	80.0991	90.4757	60.2116	42.3192	55.3309	72.5564	Only Day 9	Up Regulated
chr14:59965223-59965848	39.5196	74.1633	67.1027	141.876	66.6665	122.779	123.79	140.74	59.2081	84.0588	99.4352	79.998	Only Day 9	Up Regulated
chr13:108271850-108272419	39.5196	50.1693	62.3096	69.0209	230.357	239.294	153.523	376.982	90.3174	88.6965	56.9347	137.671	Day9 & Day36	Up Regulated
chr1:32650662-32650888	35.6641	34.9004	17.255	15.338	107.143	124.658	76.4583	133.2	61.2151	74.7833	58.5385	74.4168	Day9 & Day36	Up Regulated
chr19:39397936-39398379	40.4835	57.8038	29.7169	34.5105	132.738	141.572	126.824	184.721	72.2539	63.7687	56.1328	68.8355	Day9 & Day36	Up Regulated
chr14:77565048-77565791	46.2669	15.2689	43.1374	26.8415	142.262	76.4238	62.5016	174.668	83.2927	57.9716	53.7271	135.811	Day9 & Day36	Up Regulated
chr16:30610501-30610733	33.7363	23.994	27.7997	30.676	87.4998	124.032	80.706	104.298	63.2222	71.8847	60.1423	79.998	Day9 & Day36	Up Regulated
chr5:96896266-96896958	55.9058	35.991	35.4686	72.8554	127.381	171.014	133.499	198.544	80.2822	89.8559	67.3594	102.323	Day9 & Day36	Up Regulated
chr12:45984315-45984637	34.7002	32.7191	24.9239	23.007	72.6189	108.998	75.2446	109.325	59.2081	56.2324	45.7081	65.1147	Day9 & Day36	Up Regulated
chr17:2401790-2401998	38.5557	74.1633	39.303	46.014	129.762	157.859	163.232	169.642	62.2187	88.6965	92.2182	79.998	Day9 & Day36	Up Regulated
chr15:85545517-85545853	61.6892	55.6225	53.6821	46.014	156.547	171.014	143.814	207.34	94.3315	102.03	85.0011	113.486	Day9 & Day36	Up Regulated
chrX:23784679-23785301	117.595	64.3476	82.4404	72.8554	266.071	271.242	206.316	296.559	152.536	112.465	125.096	135.811	Day9 & Day36	Up Regulated
chr7:37689933-37690409	56.8697	75.254	71.8957	30.676	169.642	176.652	135.319	227.446	101.356	95.0734	68.9631	156.275	Day9 & Day36	Up Regulated
chr2:179235114-179235605	36.628	61.0757	35.4686	46.014	119.643	142.198	107.406	165.872	90.3174	73.0442	60.1423	59.5334	Day9 & Day36	Up Regulated
chr17:29706637-29707021	24.0973	26.1753	34.5099	23.007	75.595	81.4352	69.7833	94.2455	43.1517	45.7975	58.5385	61.3938	Day9 & Day36	Up Regulated
chr13:48654352-48654823	29.8807	19.6315	30.6755	38.345	92.2617	102.734	74.6378	81.6795	51.1799	43.4787	38.4911	72.5564	Day9 & Day36	Up Regulated
chr12:52033213-52033524	20.2418	22.9034	28.7583	34.5105	69.6427	79.5559	77.6719	87.9625	69.2434	52.1744	69.765	55.8126	Day9 & Day36	Up Regulated
chr5:89293501-89293969	18.314	27.2659	28.7583	34.5105	63.6903	66.401	64.9288	125.661	52.1834	46.957	61.7461	91.1606	Day9 & Day36	Up Regulated
chr2:174596789-174597746	103.137	99.248	127.495	122.704	338.094	329.499	255.468	382.009	222.783	176.234	156.37	200.925	Day9 & Day36	Up Regulated
chr16:22191559-22191767	23.1334	14.1783	40.2616	23.007	60.1189	87.073	55.8267	91.7323	55.194	53.9136	46.51	53.9522	Day9 & Day36	Up Regulated
chr9:21986945-21987345	25.0612	43.6255	26.8411	30.676	74.9998	101.481	78.8855	103.042	55.194	67.247	50.5195	63.2543	Day9 & Day36	Up Regulated
chr17:8435444-8435683	32.7724	28.3566	38.3444	34.5105	98.214	95.843	87.9877	98.0154	56.1975	49.2758	46.51	72.5564	Day9 & Day36	Up Regulated
chr1:225999667-226000020	44.3391	53.4412	43.1374	53.683	145.833	125.285	112.26	164.616	70.2469	99.1314	88.2087	89.3001	Day9 & Day36	Up Regulated
chr20:35742663-35743027	90.606	119.97	94.9024	65.1864	254.761	251.823	233.016	294.046	164.578	168.118	133.115	176.74	Day9 & Day36	Up Regulated
chr17:58337816-58338050	51.0864	46.8974	35.4686	34.5105	127.976	127.164	84.9536	126.917	55.194	77.1022	80.1897	72.5564	Day9 & Day36	Up Regulated
chr2:174036155-174036722	19.2779	34.9004	41.2202	30.676	69.0474	98.9751	80.706	100.529	64.2257	38.841	52.9252	63.2543	Day9 & Day36	Up Regulated
chr9:83473033-83473476	53.978	46.8974	44.096	42.1795	136.309	127.164	112.867	138.227	79.2786	60.2904	75.3783	102.323	Day9 & Day36	Up Regulated
chr19:49676480-49676706	36.628	43.6255	31.6341	49.8485	89.8807	148.463	94.0558	111.838	81.2857	52.1744	52.1233	68.8355	Day9 & Day36	Up Regulated
chr2:70123933-70124601	109.884	99.248	111.199	76.6899	259.523	269.989	264.57	266.401	171.603	172.755	190.05	165.577	Day9 & Day36	Up Regulated
chr12:10128302-10128732	83.8588	134.148	82.4404	122.704	240.476	302.563	216.632	366.929	153.54	170.436	126.7	184.182	Day9 & Day36	Up Regulated
chr14:75278081-75278286	61.6892	58.8944	64.2268	49.8485	138.095	159.738	147.455	182.208	105.37	97.9719	132.313	122.788	Day9 & Day36	Up Regulated
chr5:172769243-172771156	1089.2	1085.18	889.59	801.41	2448.21	2536.39	2516.45	2723.07	1598.62	1441.17	1532.43	1750.65	Day9 & Day36	Up Regulated
chr11:86202256-86202969	43.3752	80.7072	56.558	92.0279	132.738	204.214	169.3	218.65	90.3174	109.566	114.671	109.765	Day9 & Day36	Up Regulated
chr8:70374761-70375309	39.5196	44.7161	46.9719	38.345	114.285	90.2051	92.8422	145.766	82.2892	50.4353	48.9157	102.323	Day9 & Day36	Up Regulated
chr16:53369666-53370037	29.8807	30.5378	41.2202	26.8415	58.9284	83.9409	84.9536	109.325	69.2434	64.3484	73.7745	74.4168	Day9 & Day36	Up Regulated
chr12:40222821-40223836	277.601	250.847	303.879	302.925	863.688	701.596	585.573	777.84	459.615	448.12	362.457	455.803	Day9 & Day36	Up Regulated
chr19:39436182-39436422	35.6641	30.5378	42.1788	23.007	88.6902	97.0958	60.0744	98.0154	62.2187	54.4933	50.5195	72.5564	Day9 & Day36	Up Regulated
chr17:51121105-51121747	124.342	118.879	128.454	92.0279	289.88	320.729	249.4	333.001	205.723	185.509	162.785	290.225	Day9 & Day36	Up Regulated
chr11:64240561-64240886	48.1947	77.4353	74.7716	42.1795	160.714	154.727	154.13	152.049	112.395	82.3196	77.784	132.09	Day9 & Day36	Up Regulated
chr3:72099688-72100767	88.6782	98.1574	107.364	130.373	241.071	249.317	227.554	364.416	175.617	149.567	154.766	215.809	Day9 & Day36	Up Regulated
chr3:155854814-155855163	40.4835	41.4442	69.9785	46.014	128.571	129.67	122.576	126.917	101.356	91.0154	94.6239	104.183	Day9 & Day36	Up Regulated
chr7:106285460-106285708	54.9419	59.9851	35.4686	34.5105	126.785	117.768	118.328	111.838	78.2751	100.291	76.1802	98.6022	Day9 & Day36	Up Regulated
chr6:14638870-14639395	55.9058	39.2629	40.2616	11.5035	94.0474	118.394	75.2446	89.2191	64.2257	78.2616	51.3214	91.1606	Day9 & Day36	Up Regulated
chr6:129490685-129491121	40.4835	45.8068	51.7649	49.8485	112.5	103.36	105.585	158.332	86.3033	73.0442	61.7461	89.3001	Day9 & Day36	Up Regulated
chr12:122647045-122647536	22.1696	45.8068	26.8411	23.007	60.1189	87.073	54.0062	101.785	66.2328	51.015	57.7366	124.648	Day9 & Day36	Up Regulated
chr15:45198355-45198582	43.3752	45.8068	29.7169	26.8415	94.6426	82.0616	83.74	109.325	77.2716	66.0876	62.548	74.4168	Day9 & Day36	Up Regulated
chr1:233113195-233113693	27.9529	31.6285	39.303	46.014	102.381	83.9409	75.8515	104.298	69.2434	48.6961	48.9157	93.021	Day9 & Day36	Up Regulated
chr3:157160350-157160696	108.92	92.7042	112.157	46.014	238.69	234.909	213.598	212.367	147.518	171.596	218.918	219.53	Day9 & Day36	Up Regulated
chr9:27574006-27574290	44.3391	57.8038	71.8957	57.5174	137.5	169.761	126.217	145.766	76.268	113.045	113.869	81.8585	Day9 & Day36	Up Regulated
chr19:13850636-13850960	22.1696	49.0787	42.1788	7.66899	91.6664	83.9409	72.2106	56.5473	51.1799	53.3338	53.7271	68.8355	Day9 & Day36	Up Regulated
chr14:75294360-75295330	171.573	191.952	170.633	141.876	432.142	451.026	403.53	383.265	306.076	306.09	232.55	273.482	Day9 & Day36	Up Regulated
chr19:40285712-40285948	39.5196	35.991	29.7169	23.007	98.8093	57.6311	86.7741	76.653	94.3315	60.8701	44.1043	55.8126	Day9 & Day36	Up Regulated
chr6:26033804-26034122	53.0142	44.7161	42.1788	30.676	97.0236	107.745	86.7741	131.944	86.3033	73.6239	76.1802	85.5793	Day9 & Day36	Up Regulated
chr12:89709833-89710479	260.251	268.297	226.232	207.063	558.332	621.413	546.737	629.56	427.502	401.163	437.836	353.48	Day9 & Day36	Up Regulated
chr12:53381600-53381877	42.4113	46.8974	52.7235	69.0209	132.738	108.998	108.012	170.899	109.384	67.8267	76.9821	117.206	Day9 & Day36	Up Regulated
chr19:13840249-13840845	199.526	209.402	130.371	122.704	352.975	427.222	435.691	400.858	249.878	266.089	249.39	271.621	Day9 & Day36	Up Regulated
chr1:36386179-36386473	56.8697	64.3476	57.5166	69.0209	163.69	172.267	125.003	147.023	101.356	102.61	93.0201	102.323	Day9 & Day36	Up Regulated
chr14:75278872-75280536	996.666	981.574	837.825	774.568	1983.33	2283.94	2052.24	2380.01	1577.54	1382.62	1384.07	1559.03	Day9 & Day36	Up Regulated
chr5:172771465-172771692	64.5809	75.254	67.1027	72.8554	173.214	171.014	155.344	182.208	149.526	115.363	151.559	143.252	Day9 & Day36	Up Regulated
chr9:33816693-33816991	52.0503	83.9791	64.2268	80.5244	166.666	196.071	175.975	143.253	125.441	118.262	120.285	130.229	Day9 & Day36	Up Regulated
chr12:32485997-32487311	204.345	202.859	204.184	279.918	598.808	517.427	426.589	595.632	368.294	317.684	259.013	407.432	Day9 & Day36	Up Regulated
chr10:62243437-62244180	47.2308	81.7978	46.0133	69.0209	101.785	174.772	134.712	175.925	82.2892	92.7545	101.039	145.113	Day9 & Day36	Up Regulated
chr11:57792579-57793053	19.2779	43.6255	44.096	23.007	58.9284	71.4124	84.3468	100.529	50.1763	48.6961	64.1518	72.5564	Day9 & Day36	Up Regulated
chr1:149888226-149888588	78.0754	100.339	69.0199	84.3589	166.071	225.513	182.044	217.393	127.448	142.03	149.153	161.857	Day9 & Day36	Up Regulated
chr1:78004404-78005372	90.606	118.879	120.785	126.538	265.476	264.978	225.734	330.488	210.741	166.378	145.143	277.203	Day9 & Day36	Up Regulated
chr20:3901655-3902416	56.8697	81.7978	100.654	49.8485	165.476	152.221	162.019	206.084	130.459	73.0442	110.662	171.159	Day9 & Day36	Up Regulated
chr19:13847450-13847833	67.4726	71.9821	78.606	61.3519	157.142	181.037	147.455	177.182	101.356	114.784	106.652	119.067	Day9 & Day36	Up Regulated
chr1:145927602-145928085	136.873	100.339	127.495	103.531	287.499	269.989	231.195	317.922	205.723	198.842	176.417	232.552	Day9 & Day36	Up Regulated
chr10:104121140-104121753	153.259	153.78	139.957	107.366	344.642	340.149	296.731	325.461	276.973	230.147	223.729	269.761	Day9 & Day36	Up Regulated
chr3:5187108-5187355	62.6531	57.8038	72.8543	15.338	138.69	114.009	108.012	133.2	88.3104	100.291	85.0011	100.463	Day9 & Day36	Up Regulated
chr13:30735587-30736047	34.7002	39.2629	30.6755	42.1795	62.4998	76.4238	83.74	125.661	64.2257	55.6527	54.529	74.4168	Day9 & Day36	Up Regulated
chr3:156555401-156555674	44.3391	33.8098	49.8477	49.8485	89.8807	111.504	96.4831	120.634	54.1905	73.6239	80.9916	74.4168	Day9 & Day36	Up Regulated
chr11:60906804-60907013	39.5196	41.4442	31.6341	15.338	64.8808	85.8202	52.7926	98.0154	56.1975	54.4933	52.1233	81.8585	Day9 & Day36	Up Regulated
chr10:3785617-3785975	139.765	149.417	116.95	164.883	345.237	316.344	383.505	280.223	296.04	253.915	246.984	254.877	Day9 & Day36	Up Regulated
chr11:119121069-119121334	47.2308	61.0757	59.4338	26.8415	117.262	120.9	114.081	101.785	94.3315	100.871	70.5669	68.8355	Day9 & Day36	Up Regulated
chr2:231604835-231605312	41.4474	74.1633	42.1788	53.683	130.357	133.428	108.012	120.634	119.42	80.5805	60.1423	111.625	Day9 & Day36	Up Regulated
chr1:149812064-149812378	41.4474	28.3566	20.1308	49.8485	79.7617	87.073	80.706	77.9096	83.2927	63.189	34.4816	57.673	Day9 & Day36	Up Regulated
chr5:150734259-150734693	64.5809	70.8914	60.3924	46.014	122.619	132.176	127.43	174.668	99.3492	104.349	75.3783	122.788	Day9 & Day36	Up Regulated
chr8:102979085-102979698	40.4835	22.9034	44.096	53.683	65.476	97.7222	81.9196	126.917	55.194	52.1744	68.9631	81.8585	Day9 & Day36	Up Regulated
chr8:22704583-22705032	59.7614	81.7978	54.6408	49.8485	107.143	170.387	122.576	163.359	92.3245	101.45	117.077	145.113	Day9 & Day36	Up Regulated
chr19:13117813-13118132	71.3281	59.9851	65.1855	34.5105	132.143	126.538	129.858	140.74	108.381	84.6385	99.4352	94.8814	Day9 & Day36	Up Regulated
chr17:41688880-41689321	231.334	242.122	208.977	161.049	493.451	513.042	433.264	472.484	358.259	304.351	315.146	373.944	Day9 & Day36	Up Regulated
chr19:13840983-13842880	850.154	807.072	794.687	694.044	1690.47	1769.02	1680.87	1930.15	1285.52	1172.19	1274.21	1480.89	Day9 & Day36	Up Regulated
chr1:185693737-185694494	42.4113	59.9851	59.4338	69.0209	139.285	111.504	121.969	149.536	99.3492	81.7399	80.9916	165.577	Day9 & Day36	Up Regulated
chr2:108588369-108589141	89.6421	77.4353	90.1093	118.869	195.238	187.927	179.616	281.48	132.466	127.537	115.473	232.552	Day9 & Day36	Up Regulated
chr3:152298497-152299029	38.5557	47.988	34.5099	26.8415	76.7855	103.986	70.997	81.6795	70.2469	59.7107	54.529	81.8585	Day9 & Day36	Up Regulated
chr2:88627877-88628157	71.3281	62.1663	45.0547	84.3589	163.095	155.98	120.149	148.28	99.3492	95.6531	86.6049	120.927	Day9 & Day36	Up Regulated
chr16:30633861-30634327	84.8226	85.0697	99.6954	26.8415	187.5	165.376	130.465	178.438	133.469	114.204	139.53	117.206	Day9 & Day36	Up Regulated
chr3:171777121-171777721	31.8085	30.5378	31.6341	42.1795	67.2617	61.3896	54.6131	123.147	49.1728	32.4641	63.3499	87.4397	Day9 & Day36	Up Regulated
chr21:33915968-33916232	33.7363	33.8098	52.7235	19.1725	74.4046	73.9181	73.4242	91.7323	70.2469	53.9136	60.1423	79.998	Day9 & Day36	Up Regulated
chr18:63236665-63237292	40.4835	50.1693	58.4752	42.1795	93.4521	105.866	111.653	116.864	71.2504	79.421	70.5669	98.6022	Day9 & Day36	Up Regulated
chr6:157033254-157033797	41.4474	32.7191	53.6821	49.8485	107.143	77.6767	80.0991	131.944	98.3456	69.5659	64.9537	79.998	Day9 & Day36	Up Regulated
chrX:9341291-9342055	48.1947	32.7191	40.2616	72.8554	114.285	90.2051	81.9196	145.766	103.363	44.6381	44.9062	156.275	Day9 & Day36	Up Regulated
chr13:30615978-30616232	43.3752	63.257	68.0613	49.8485	124.404	109.624	91.6286	170.899	120.423	74.7833	89.0106	107.904	Day9 & Day36	Up Regulated
chr14:49868474-49868802	49.1586	31.6285	53.6821	15.338	91.6664	84.5673	69.7833	85.4493	72.2539	65.5079	68.1613	66.9751	Day9 & Day36	Up Regulated
chr17:7843202-7843917	366.28	388.267	285.666	233.904	696.427	705.981	702.688	678.568	564.986	488.121	595.81	515.336	Day9 & Day36	Up Regulated
chr15:43791755-43791973	34.7002	43.6255	35.4686	15.338	84.5236	75.171	66.7493	59.0605	62.2187	54.4933	64.1518	59.5334	Day9 & Day36	Up Regulated
chr12:57111499-57111797	56.8697	67.6195	54.6408	57.5174	129.166	123.406	112.867	150.793	87.3068	68.9862	101.841	143.252	Day9 & Day36	Up Regulated
chr2:203013858-203014554	179.284	163.596	197.474	172.552	380.356	364.579	354.378	446.096	293.03	247.539	258.211	340.457	Day9 & Day36	Up Regulated
chr1:174998802-174999667	159.042	196.315	184.053	214.732	401.785	411.561	375.01	444.839	286.005	330.438	280.664	329.294	Day9 & Day36	Up Regulated
chr3:172750134-172750474	50.1225	33.8098	48.8891	80.5244	98.214	110.251	106.192	149.536	77.2716	68.9862	69.765	91.1606	Day9 & Day36	Up Regulated
chr12:8513477-8514755	137.837	138.511	111.199	203.228	322.023	256.208	311.294	387.035	301.058	207.538	224.531	204.646	Day9 & Day36	Up Regulated
chr16:11743056-11743456	85.7865	85.0697	88.1921	72.8554	183.333	176.025	159.591	199.801	119.42	126.378	142.738	124.648	Day9 & Day36	Up Regulated
chr4:73069945-73070240	70.3642	50.1693	70.9371	42.1795	129.166	119.021	123.183	135.714	95.3351	95.0734	88.2087	104.183	Day9 & Day36	Up Regulated
chr1:40338903-40339284	35.6641	27.2659	46.9719	26.8415	65.476	62.016	80.706	90.4757	73.2575	46.3773	68.1613	59.5334	Day9 & Day36	Up Regulated
chr7:33050027-33050629	49.1586	55.6225	51.7649	72.8554	117.262	105.239	112.867	158.332	79.2786	92.7545	70.5669	133.95	Day9 & Day36	Up Regulated
chr8:55939117-55939842	45.303	59.9851	68.0613	76.6899	113.095	123.406	127.43	173.412	101.356	86.9574	102.643	150.694	Day9 & Day36	Up Regulated
chr3:122409268-122409863	37.5919	37.0817	46.9719	72.8554	101.19	79.5559	103.158	134.457	65.2293	46.957	76.1802	102.323	Day9 & Day36	Up Regulated
chr9:136483525-136483816	58.7975	62.1663	68.0613	53.683	147.023	132.176	119.542	121.891	62.2187	105.508	101.841	146.973	Day9 & Day36	Up Regulated
chr4:87209307-87209799	65.5448	41.4442	61.351	57.5174	99.4045	129.043	87.9877	167.129	98.3456	92.1748	72.9726	113.486	Day9 & Day36	Up Regulated
chr19:49897153-49897770	39.5196	51.26	38.3444	34.5105	81.5474	87.073	77.0651	105.555	68.2398	52.1744	49.7176	120.927	Day9 & Day36	Up Regulated
chr12:8026171-8026657	137.837	139.602	165.839	126.538	324.404	301.937	259.109	320.435	245.864	230.727	237.362	217.669	Day9 & Day36	Up Regulated
chr13:49110065-49110924	137.837	143.964	177.343	99.6969	290.475	291.287	262.749	336.771	202.712	230.727	249.39	251.157	Day9 & Day36	Up Regulated
chr6:135286948-135287694	29.8807	37.0817	30.6755	49.8485	61.3094	84.5673	72.2106	96.7587	46.1622	53.3338	46.51	87.4397	Day9 & Day36	Up Regulated
chr2:239252617-239253313	32.7724	38.1723	58.4752	53.683	80.9522	93.3373	73.4242	140.74	63.2222	59.7107	66.5575	111.625	Day9 & Day36	Up Regulated
chr11:66616116-66616380	84.8226	97.0667	96.8196	57.5174	194.047	159.112	176.582	178.438	144.508	137.393	126.7	141.392	Day9 & Day36	Up Regulated
chr12:53209136-53209560	50.1225	35.991	56.558	57.5174	100.595	129.67	80.0991	111.838	91.321	61.4499	50.5195	130.229	Day9 & Day36	Up Regulated
chr15:34969914-34970202	34.7002	41.4442	40.2616	19.1725	81.5474	73.9181	61.288	70.37	40.1411	74.2036	68.1613	50.2313	Day9 & Day36	Up Regulated
chr1:111507872-111508337	29.8807	33.8098	31.6341	30.676	74.9998	51.3668	50.9722	87.9625	41.1446	65.5079	61.7461	63.2543	Day9 & Day36	Up Regulated
chr3:4494543-4494874	64.5809	49.0787	42.1788	57.5174	102.381	137.813	76.4583	128.174	92.3245	70.1456	72.9726	98.6022	Day9 & Day36	Up Regulated
chr6:106325920-106326153	28.9168	43.6255	36.4272	34.5105	74.9998	66.401	71.6038	86.7059	55.194	59.131	67.3594	89.3001	Day9 & Day36	Up Regulated
chrX:48675926-48676347	59.7614	56.7131	50.8063	57.5174	130.357	97.7222	132.892	105.555	76.268	88.1168	91.4163	107.904	Day9 & Day36	Up Regulated
chr1:45749991-45750570	107.956	92.7042	78.606	38.345	179.166	169.761	148.669	158.332	135.476	136.233	118.681	133.95	Day9 & Day36	Up Regulated
chr11:123069433-123070003	41.4474	35.991	54.6408	53.683	92.8569	100.854	87.3809	101.785	70.2469	68.4064	58.5385	126.509	Day9 & Day36	Up Regulated
chr8:12194218-12194452	53.978	38.1723	38.3444	7.66899	61.3094	70.1596	85.5604	66.6002	64.2257	48.1164	92.2182	70.6959	Day9 & Day36	Up Regulated
chr9:97921915-97923007	220.732	251.937	291.417	168.718	473.213	464.181	466.031	483.794	347.22	363.482	429.817	340.457	Day9 & Day36	Up Regulated
chr6:12010855-12011114	122.415	95.9761	92.9851	61.3519	193.452	211.732	173.548	177.182	146.515	150.146	136.323	189.763	Day9 & Day36	Up Regulated
chr2:216114931-216115428	121.451	137.42	139.957	115.035	272.023	244.306	227.554	295.303	194.684	184.35	218.116	239.994	Day9 & Day36	Up Regulated
chr12:24814544-24815100	28.9168	29.4472	35.4686	130.373	67.857	80.8088	88.5945	216.136	74.261	42.3192	54.529	119.067	Day9 & Day36	Up Regulated
chr8:47360769-47361519	56.8697	89.4323	88.1921	61.3519	113.69	163.497	151.703	167.129	88.3104	154.784	94.6239	128.369	Day9 & Day36	Up Regulated
chr11:47407690-47408048	39.5196	44.7161	55.5994	72.8554	101.19	102.734	95.2694	129.431	88.3104	72.4645	60.1423	117.206	Day9 & Day36	Up Regulated
chr7:105013259-105014068	448.211	460.249	436.167	325.932	846.426	874.489	819.803	797.945	652.293	677.688	695.245	656.728	Day9 & Day36	Up Regulated
chrX:77895820-77896192	50.1225	55.6225	54.6408	61.3519	120.833	109.624	86.1673	129.431	83.2927	95.0734	91.4163	93.021	Day9 & Day36	Up Regulated
chr2:207166392-207167191	343.146	339.188	257.866	222.401	616.07	580.069	583.753	530.288	508.788	454.497	523.639	437.199	Day9 & Day36	Up Regulated
chr12:8452579-8453145	35.6641	40.3536	55.5994	65.1864	84.5236	91.458	97.0899	120.634	88.3104	66.0876	61.7461	122.788	Day9 & Day36	Up Regulated
chr8:65634358-65634736	67.4726	91.6135	80.5232	61.3519	138.095	135.934	123.79	197.287	137.483	113.045	108.256	119.067	Day9 & Day36	Up Regulated
chr22:31753380-31753753	65.5448	61.0757	80.5232	61.3519	145.238	126.538	121.969	134.457	110.388	106.088	109.058	96.7418	Day9 & Day36	Up Regulated
chr19:18323323-18323632	54.9419	58.8944	52.7235	30.676	91.0712	110.877	77.6719	109.325	89.3139	93.3342	52.9252	78.1376	Day9 & Day36	Up Regulated
chr2:218368112-218369089	220.732	237.759	238.694	107.366	337.499	471.698	375.616	384.522	297.044	380.293	352.033	308.83	Day9 & Day36	Up Regulated
chr11:60242400-60243057	39.5196	55.6225	41.2202	57.5174	63.6903	107.745	86.7741	121.891	69.2434	78.8413	56.9347	132.09	Day9 & Day36	Up Regulated
chr11:3797971-3798316	45.303	73.0727	84.3576	34.5105	129.762	110.251	101.338	121.891	108.381	81.7399	108.256	89.3001	Day9 & Day36	Up Regulated
chr9:129413117-129413738	119.523	121.061	102.571	80.5244	206.547	211.732	199.641	204.827	178.628	137.972	157.974	204.646	Day9 & Day36	Up Regulated
chr5:98929169-98929539	194.707	209.402	167.757	172.552	416.07	383.372	329.499	310.382	253.892	281.162	291.891	325.573	Day9 & Day36	Up Regulated
chr13:97077046-97077482	35.6641	29.4472	33.5513	76.6899	62.4998	82.0616	78.8855	118.121	55.194	64.3484	46.51	94.8814	Day9 & Day36	Up Regulated
chr10:96124615-96125005	40.4835	45.8068	49.8477	61.3519	94.6426	99.6015	89.2013	100.529	62.2187	86.3776	72.1707	94.8814	Day9 & Day36	Up Regulated
chr6:80106180-80106447	26.989	41.4442	32.5927	26.8415	58.9284	62.016	54.6131	74.1398	55.194	67.247	46.51	40.9292	Day9 & Day36	Up Regulated
chr6:14117229-14117607	77.1115	87.251	67.1027	65.1864	123.809	144.704	175.369	129.431	142.501	99.7111	129.105	85.5793	Day9 & Day36	Up Regulated
chr8:56558365-56558999	56.8697	81.7978	63.2682	49.8485	99.4045	120.9	110.44	155.819	93.328	113.045	93.0201	106.044	Day9 & Day36	Up Regulated
chr2:156332911-156333263	101.209	124.333	96.8196	72.8554	195.833	197.324	178.403	189.748	128.451	150.726	175.615	173.019	Day9 & Day36	Up Regulated
chr2:99336639-99337216	92.5338	118.879	139.957	111.2	200.595	197.95	239.691	250.065	176.621	153.625	194.059	191.623	Day9 & Day36	Up Regulated
chr9:73132112-73132988	148.44	173.411	161.046	184.056	285.118	308.201	268.211	417.194	252.889	235.944	261.418	279.063	Day9 & Day36	Up Regulated
chr6:136290053-136290514	113.739	127.605	114.075	138.042	249.999	223.634	225.734	245.038	222.783	179.132	189.248	195.344	Day9 & Day36	Up Regulated
chr9:72951977-72953108	158.079	129.786	151.46	149.545	355.951	308.201	217.239	234.986	254.896	215.075	169.2	305.109	Day9 & Day36	Up Regulated
chrX:15855409-15855709	64.5809	61.0757	48.8891	69.0209	119.047	102.107	85.5604	157.076	124.437	74.7833	78.5859	119.067	Day9 & Day36	Up Regulated
chr14:35045725-35046172	112.776	130.876	114.075	95.8624	211.904	223.007	202.675	222.419	186.656	186.668	161.983	184.182	Day9 & Day36	Up Regulated
chr7:104983418-104984520	342.182	351.185	307.714	268.415	589.879	599.488	549.165	635.843	505.778	451.599	497.176	565.568	Day9 & Day36	Up Regulated
chr5:119411825-119412248	68.4365	76.3446	48.8891	65.1864	110.714	107.119	110.44	158.332	130.459	80.0008	96.2276	139.531	Day9 & Day36	Up Regulated
chr2:42809697-42810480	127.234	183.227	143.791	76.6899	266.071	259.966	248.186	218.65	234.825	214.495	249.39	159.996	Day9 & Day36	Up Regulated
chrX:24053693-24054158	69.4003	45.8068	62.3096	84.3589	132.143	105.239	123.183	130.687	119.42	79.421	110.662	102.323	Day9 & Day36	Up Regulated
chr12:121687176-121687590	51.0864	45.8068	54.6408	38.345	95.2378	97.0958	69.1765	94.2455	62.2187	73.6239	91.4163	87.4397	Day9 & Day36	Up Regulated
chr3:185585768-185586024	44.3391	47.988	43.1374	42.1795	84.5236	72.0388	90.4149	84.1927	82.2892	57.9716	61.7461	83.7189	Day9 & Day36	Up Regulated
chr11:82901005-82901636	188.923	188.68	168.715	191.725	363.094	370.217	329.499	301.586	300.055	260.872	291.089	269.761	Day9 & Day36	Up Regulated
chr19:58559162-58559547	87.7143	119.97	152.419	111.2	180.952	179.784	276.706	233.729	176.621	135.653	234.956	200.925	Day9 & Day36	Up Regulated
chr17:49787882-49788407	117.595	135.239	123.661	157.214	215.476	284.397	214.811	270.171	169.596	215.075	174.012	253.017	Day9 & Day36	Up Regulated
chr2:152176107-152176500	84.8226	79.6165	89.1507	46.014	137.5	162.87	126.217	126.917	132.466	107.247	109.86	146.973	Day9 & Day36	Up Regulated
chr17:64975667-64976400	230.371	248.665	227.19	241.573	426.785	424.716	437.511	443.582	371.305	356.525	349.627	336.736	Day9 & Day36	Up Regulated
chr4:153654853-153655919	103.137	140.692	142.833	191.725	229.166	259.966	184.471	374.469	234.825	221.451	160.379	254.877	Day9 & Day36	Up Regulated
chr3:40456800-40457204	84.8226	87.251	104.488	92.0279	140.476	204.214	163.839	158.332	177.624	133.914	144.341	158.136	Day9 & Day36	Up Regulated
chr6:132756957-132757812	60.7253	86.1604	65.1855	76.6899	110.119	92.7108	113.474	206.084	127.448	137.972	110.662	206.507	Day9 & Day36	Up Regulated
chr12:13101176-13101806	106.028	133.058	122.702	138.042	229.761	207.347	216.632	247.552	207.73	182.031	145.945	239.994	Day9 & Day36	Up Regulated
chr2:70142978-70143460	53.0142	83.9791	73.8129	103.531	122.023	150.342	140.173	152.049	118.416	114.784	81.7935	156.275	Day9 & Day36	Up Regulated
chr17:49415133-49415437	29.8807	38.1723	42.1788	23.007	58.9284	60.7632	59.4675	60.3171	52.1834	62.6093	50.5195	74.4168	Day9 & Day36	Up Regulated
chr1:245051743-245052163	32.7724	20.7221	45.0547	49.8485	58.3332	70.1596	54.6131	81.6795	44.1552	57.9716	46.51	102.323	Day9 & Day36	Up Regulated
chr12:8539725-8540993	233.262	273.75	254.99	210.897	372.023	442.882	435.691	459.918	397.397	410.439	408.968	414.874	Day9 & Day36	Up Regulated
chrX:154379381-154380002	120.487	141.783	107.364	72.8554	214.285	169.135	182.044	211.11	184.649	166.378	200.474	169.298	Day9 & Day36	Up Regulated
chr13:32585827-32586197	62.6531	88.3416	107.364	111.2	147.619	145.331	140.78	214.88	147.518	129.856	122.69	199.065	Day9 & Day36	Up Regulated
chr12:120495678-120495918	53.978	61.0757	56.558	107.366	111.904	121.526	124.396	121.891	106.374	97.9719	86.6049	98.6022	Day9 & Day36	Up Regulated
chr2:207529015-207529587	250.612	243.212	294.293	260.746	463.689	494.249	451.468	376.982	453.594	373.917	411.373	416.734	Day9 & Day36	Up Regulated
chr10:118755340-118755570	52.0503	53.4412	62.3096	57.5174	92.8569	92.7108	89.2013	109.325	91.321	72.4645	93.0201	96.7418	Day9 & Day36	Up Regulated
chr1:173123199-173123628	44.3391	37.0817	39.303	38.345	58.9284	65.1482	80.706	66.6002	64.2257	58.5513	73.7745	72.5564	Day9 & Day36	Up Regulated
chr13:45464446-45464755	67.4726	58.8944	63.2682	57.5174	106.547	102.734	90.4149	118.121	96.3386	92.1748	104.247	109.765	Day9 & Day36	Up Regulated
chr1:32394651-32395145	89.6421	85.0697	149.543	103.531	177.38	176.025	174.155	187.234	185.652	147.827	160.379	152.554	Day9 & Day36	Up Regulated
chr14:101947730-101948103	106.028	118.879	95.861	80.5244	161.309	184.169	168.087	157.076	158.557	136.233	181.229	182.321	Day9 & Day36	Up Regulated
chr14:105021471-105021791	47.2308	54.5319	84.3576	53.683	101.785	97.7222	80.706	115.608	76.268	112.465	89.0106	94.8814	Day9 & Day36	Up Regulated
chr1:110619495-110619957	53.0142	70.8914	68.0613	84.3589	98.8093	117.141	116.508	120.634	133.469	109.566	109.86	106.044	Day9 & Day36	Up Regulated
chr3:14178800-14179262	129.162	119.97	158.171	191.725	208.333	251.823	245.152	258.861	254.896	205.219	232.55	217.669	Day9 & Day36	Up Regulated
chr1:150160758-150161309	64.5809	65.4382	63.2682	42.1795	116.666	97.7222	94.0558	130.687	125.441	120.581	117.077	124.648	Only Day 36	Up Regulated
chr16:34586652-34587010	107.956	187.59	163.922	521.492	85.7141	53.8725	111.047	339.284	474.668	169.277	381.703	946.954	Only Day 36	Up Regulated
chr8:108139535-108139927	26.989	41.4442	39.303	23.007	60.1189	62.016	58.2539	106.812	51.1799	62.0296	57.7366	78.1376	Only Day 36	Up Regulated
chr13:48222593-48222992	27.9529	63.257	55.5994	26.8415	57.7379	92.7108	70.997	129.431	76.268	65.5079	62.548	117.206	Only Day 36	Up Regulated
chr3:54968142-54968757	62.6531	56.7131	62.3096	53.683	38.6904	88.9523	95.2694	76.653	105.37	110.726	77.784	130.229	Only Day 36	Up Regulated
chr11:34404914-34405526	38.5557	55.6225	53.6821	26.8415	64.2855	83.3145	80.0991	80.4229	81.2857	61.4499	73.7745	96.7418	Only Day 36	Up Regulated
chr13:33787088-33787596	78.0754	75.254	73.8129	69.0209	91.0712	84.5673	114.081	126.917	133.469	132.755	107.454	154.415	Only Day 36	Up Regulated
chr3:93470319-93470858	3830.51	4802.08	3077.14	8566.27	3564.87	3070.73	3500.7	8856.57	12531	3711.34	6333.38	12708.5	Only Day 36	Up Regulated
chr2:61764490-61764795	35.6641	45.8068	38.3444	38.345	83.3331	67.0274	74.031	55.2907	62.2187	61.4499	85.0011	68.8355	Only Day 36	Up Regulated
chr1:186618121-186618532	32.7724	42.5349	41.2202	30.676	47.6189	58.8839	59.4675	98.0154	53.1869	60.2904	55.3309	89.3001	Only Day 36	Up Regulated
chr15:45278828-45279198	29.8807	42.5349	53.6821	38.345	72.6189	47.6083	64.9288	55.2907	57.201	71.305	56.9347	102.323	Only Day 36	Up Regulated
chrX:72276510-72277227	183.14	116.698	117.909	153.38	223.214	169.761	196	242.525	286.005	161.741	196.465	344.178	Only Day 36	Up Regulated
chr1:169586082-169586483	85.7865	71.9821	59.4338	80.5244	91.0712	63.8953	87.3809	134.457	125.441	120.001	112.266	154.415	Only Day 36	Up Regulated
chr17:69502194-69502836	87.7143	63.257	61.351	80.5244	97.0236	97.7222	95.8762	178.438	125.441	119.421	69.765	186.042	Only Day 36	Up Regulated
chr6:144364496-144364947	32.7724	61.0757	54.6408	26.8415	56.5475	72.6653	73.4242	85.4493	69.2434	77.1022	61.7461	89.3001	Only Day 36	Up Regulated
chr20:58388740-58388990	55.9058	51.26	71.8957	26.8415	64.8808	79.5559	66.7493	82.9361	91.321	89.8559	70.5669	94.8814	Only Day 36	Up Regulated
chr13:31814053-31814734	87.7143	46.8974	93.9437	126.538	98.214	114.636	153.523	131.944	116.409	123.479	133.917	217.669	Only Day 36	Up Regulated
chr16:28974174-28974623	105.064	68.7102	83.399	80.5244	118.452	128.417	128.644	135.714	157.554	121.74	97.8314	176.74	Only Day 36	Up Regulated
chr16:46399255-46399579	131.09	219.218	111.199	517.657	55.9522	68.2803	68.5697	294.046	352.238	182.031	224.531	835.328	Only Day 36	Up Regulated
chr4:118591727-118592218	73.2559	68.7102	64.2268	53.683	94.6426	124.032	78.2787	103.042	80.2822	104.929	96.2276	139.531	Only Day 36	Up Regulated
chr16:19513420-19513839	37.5919	58.8944	38.3444	53.683	61.3094	69.5331	82.5264	62.8304	71.2504	70.1456	76.1802	81.8585	Only Day 36	Up Regulated
chr7:139339931-139340203	89.6421	87.251	80.5232	38.345	130.952	115.262	108.012	77.9096	95.3351	114.784	133.115	124.648	Only Day 36	Up Regulated
chr17:47650744-47651028	112.776	77.4353	78.606	69.0209	167.857	114.009	106.192	152.049	137.483	125.219	109.86	159.996	Only Day 36	Up Regulated
chr3:58471575-58472371	88.6782	76.3446	115.033	72.8554	86.3093	112.756	141.387	136.97	107.377	139.711	142.738	165.577	Only Day 36	Up Regulated
chr7:1169627-1170104	104.101	76.3446	75.7302	72.8554	122.619	112.13	123.79	103.042	132.466	136.813	133.115	113.486	Only Day 36	Up Regulated
chr1:110963271-110963941	207.237	182.136	203.225	180.221	294.047	316.344	326.465	253.835	253.892	311.887	327.174	312.55	Only Day 36	Up Regulated
chr1:153374933-153375621	66.5087	66.5289	73.8129	65.1864	64.2855	77.0502	49.7586	71.6266	84.2963	131.595	80.1897	124.648	Only Day 36	Up Regulated
chr19:53822643-53823069	89.6421	78.5259	68.0613	88.1934	101.785	112.13	78.2787	105.555	127.448	131.595	105.85	135.811	Only Day 36	Up Regulated
chr20:50115703-50115931	37.5919	43.6255	59.4338	72.8554	82.7379	115.262	83.74	108.068	80.2822	82.3196	66.5575	96.7418	Only Day 36	Up Regulated
chrX:12906637-12907325	108.92	125.423	155.295	199.394	268.452	221.128	198.427	295.303	197.695	224.93	216.512	219.53	Only Day 36	Up Regulated
chr8:47188480-47189192	81.931	112.336	93.9437	65.1864	43.4523	56.3782	47.3313	105.555	38.134	75.9428	70.5669	117.206	Only Day 9	Down Regulated
chr20:31587551-31588211	115.667	128.695	149.543	115.035	75.595	75.171	68.5697	128.174	104.367	73.6239	75.3783	133.95	Only Day 9	Down Regulated
chr5:154445935-154446947	1025.58	937.948	1048.72	759.23	658.332	590.092	663.245	619.507	847.98	867.255	799.491	697.657	Only Day 9	Down Regulated
chr10:100969191-100969842	90.606	88.3416	112.157	111.2	54.1665	54.4989	64.322	94.2455	89.3139	97.3922	88.2087	117.206	Only Day 9	Down Regulated
chr2:8457056-8457523	57.8336	92.7042	82.4404	65.1864	30.9523	41.9704	54.0062	70.37	50.1763	45.2178	76.9821	68.8355	Only Day 9	Down Regulated
chr1:201739791-201740787	229.407	342.46	343.182	256.911	182.738	225.513	209.957	159.589	218.769	253.915	259.815	228.832	Only Day 9	Down Regulated
chr19:12801256-12802209	325.796	364.273	309.631	207.063	255.952	235.536	199.641	108.068	286.005	281.162	276.654	173.019	Only Day 9	Down Regulated
chr3:168249457-168250316	180.248	181.046	173.508	195.559	105.952	84.5673	112.26	179.695	109.384	117.682	100.237	199.065	Only Day 9	Down Regulated
chr15:75347079-75348291	511.828	497.331	511.898	467.809	330.952	316.971	375.01	291.533	334.174	394.786	418.59	297.667	Only Day 9	Down Regulated
chr6:158663081-158663968	142.656	115.608	158.171	130.373	60.7141	114.009	101.338	84.1927	155.547	177.973	134.719	135.811	Only Day 9	Down Regulated
chr17:8326726-8327376	122.415	107.973	119.826	111.2	76.7855	55.1254	72.2106	98.0154	84.2963	67.247	72.1707	113.486	Only Day 9	Down Regulated
chr2:119544169-119544700	90.606	89.4323	72.8543	61.3519	56.5475	45.729	40.0496	62.8304	47.1658	53.9136	54.529	94.8814	Only Day 9	Down Regulated
chr19:3950896-3951759	140.728	173.411	152.419	107.366	89.8807	97.0958	126.824	61.5737	131.462	142.61	130.709	68.8355	Only Day 9	Down Regulated
chr2:9206243-9207733	932.085	975.03	905.886	916.445	604.76	617.028	632.905	591.862	622.187	656.818	615.857	571.149	Only Day 9	Down Regulated
chr2:72887144-72888071	397.124	315.194	408.368	394.953	239.88	240.547	254.254	257.604	287.009	281.742	275.853	329.294	Only Day 9	Down Regulated
chr11:69642053-69643471	866.54	849.607	804.273	1062.16	542.261	547.495	683.877	571.756	681.395	593.629	774.633	684.634	Only Day 9	Down Regulated
chr11:925841-926628	522.43	521.325	482.181	536.83	338.69	307.574	370.155	333.001	456.605	458.555	419.392	396.269	Only Day 9	Down Regulated
chr5:98773590-98774554	449.174	474.427	479.305	375.781	270.833	300.057	313.722	277.71	320.125	361.743	372.08	390.688	Only Day 9	Down Regulated
chr6:42142237-42142836	92.5338	113.426	120.785	111.2	52.9761	84.5673	77.0651	70.37	83.2927	102.03	97.0295	135.811	Only Day 9	Down Regulated
chr1:228213260-228214211	161.934	175.593	157.212	157.214	102.976	107.119	116.508	98.0154	105.37	151.306	137.124	146.973	Only Day 9	Down Regulated
chr5:54517733-54519079	1545.12	1308.76	1563.49	1556.81	1003.57	1019.19	1023.69	848.21	1184.16	1323.49	1291.05	1010.21	Only Day 9	Down Regulated
chr8:19939360-19940453	332.543	391.539	445.753	421.795	198.214	249.943	336.78	251.321	307.079	315.945	405.76	388.828	Only Day 9	Down Regulated
chr9:135499881-135501366	1242.46	1116.81	1058.31	1077.49	731.546	675.912	822.837	698.674	1067.75	1161.75	1009.59	980.441	Only Day 9	Down Regulated
chr13:91398553-91399103	136.873	112.336	134.205	157.214	88.095	90.2051	74.6378	98.0154	92.3245	66.0876	81.7935	139.531	Only Day 9	Down Regulated
chr4:125314827-125315755	208.201	263.934	237.735	210.897	113.095	140.946	155.951	188.491	168.593	184.35	163.587	206.507	Only Day 9	Down Regulated
chr12:123972083-123973910	1748.5	1606.51	1569.24	1445.61	1076.19	999.774	1149.3	922.35	1262.44	1337.4	1412.14	1343.22	Only Day 9	Down Regulated
chr9:62838097-62838682	216.876	203.949	156.253	207.063	133.928	123.406	117.115	134.457	123.434	160.581	114.671	169.298	Only Day 9	Down Regulated
chr9:21974773-21975256	80.9671	75.254	68.0613	99.6969	51.1903	48.2347	52.1858	57.8039	36.127	55.6527	51.3214	81.8585	Only Day 9	Down Regulated
chr2:226798670-226800175	760.512	717.639	887.673	766.899	501.189	454.158	576.471	505.156	563.982	555.947	689.631	723.703	Only Day 9	Down Regulated
chr19:57934917-57935428	139.765	163.596	126.536	161.049	82.7379	84.5673	116.508	99.272	106.374	126.378	131.511	113.486	Only Day 9	Down Regulated
chr13:42048307-42049636	750.873	795.075	754.426	763.065	494.642	509.283	513.969	471.228	547.926	606.962	566.941	466.965	Only Day 9	Down Regulated
chr3:32238110-32239261	439.536	398.083	489.85	498.485	268.452	243.679	387.753	283.993	361.27	377.975	414.581	444.64	Only Day 9	Down Regulated
chr9:93575810-93577683	1898.87	1920.61	1724.54	1721.69	1245.83	1198.35	1284.01	986.437	1477.19	1531.61	1518.79	1190.67	Only Day 9	Down Regulated
chr5:175657764-175659235	1289.69	1157.17	1296.04	1207.87	814.879	776.767	825.264	790.406	1052.7	1193.05	1113.03	1080.9	Only Day 9	Down Regulated
chr4:54657636-54659233	366.28	451.524	449.588	494.65	254.761	295.046	288.842	301.586	344.21	335.076	319.957	478.128	Only Day 9	Down Regulated
chr20:63272206-63273507	1014.02	1014.29	1037.22	977.797	653.57	653.361	656.57	654.692	877.083	953.053	935.012	872.537	Only Day 9	Down Regulated
chr11:44949525-44950958	758.584	759.084	725.668	897.272	538.094	487.358	477.561	529.032	703.472	731.601	701.66	731.145	Only Day 9	Down Regulated
chr14:99479956-99480905	937.869	978.302	871.376	912.61	595.237	597.609	657.177	544.111	769.705	749.572	782.652	660.449	Only Day 9	Down Regulated
chr19:11338598-11339734	1108.48	965.214	988.327	1135.01	677.379	744.192	636.545	655.949	884.107	988.415	934.21	889.281	Only Day 9	Down Regulated
chr1:16612772-16614034	2026.1	1873.72	2123.32	2177.99	1322.62	1172.67	1534.63	1274.2	1662.84	1551.9	1567.71	1644.61	Only Day 9	Down Regulated
chr1:230977999-230978924	787.501	775.443	816.735	717.051	511.308	496.128	532.781	461.175	654.3	708.413	742.557	561.847	Only Day 9	Down Regulated
chr8:142738831-142739646	665.087	608.576	603.924	490.816	429.166	363.953	398.068	338.027	497.749	529.86	501.988	414.874	Only Day 9	Down Regulated
chr22:45239591-45240980	1203.9	1074.28	1208.81	1269.22	764.284	851.937	699.047	756.477	901.167	987.836	889.304	859.514	Only Day 9	Down Regulated
chr19:48738848-48739457	155.187	147.236	121.743	111.2	67.857	85.1937	78.2787	113.095	99.3492	85.7979	103.445	96.7418	Only Day 9	Down Regulated
chrX:18353909-18355109	419.294	349.004	419.871	394.953	253.571	258.087	266.997	242.525	280.988	292.177	323.165	333.015	Only Day 9	Down Regulated
chr19:57499810-57500257	164.826	178.865	185.012	199.394	101.19	113.383	152.31	101.785	180.635	195.364	159.578	163.717	Only Day 9	Down Regulated
chr11:118607867-118608767	237.118	260.662	285.666	322.098	172.023	159.112	186.898	193.517	172.607	172.755	181.229	217.669	Only Day 9	Down Regulated
chr12:116910696-116911626	535.925	554.044	648.979	613.519	347.618	359.568	413.846	394.575	479.686	520.005	488.355	496.732	Only Day 9	Down Regulated
chr7:105876731-105877302	196.634	230.125	226.232	214.732	126.19	112.756	197.214	121.891	144.508	198.842	218.918	258.598	Only Day 9	Down Regulated
chr14:105180662-105181568	508.936	414.442	492.725	456.305	319.642	246.811	347.703	291.533	362.273	416.236	388.92	334.876	Only Day 9	Down Regulated
chr16:31487304-31488316	272.782	284.656	287.583	322.098	167.261	184.169	170.514	228.702	243.857	218.553	235.758	305.109	Only Day 9	Down Regulated
chr8:22088954-22089918	606.289	590.035	658.565	494.65	392.261	361.447	420.52	338.027	536.887	535.657	558.922	444.64	Only Day 9	Down Regulated
chr9:95510692-95511301	393.269	364.273	314.424	341.27	232.737	236.789	243.331	196.031	324.139	342.612	253.399	256.738	Only Day 9	Down Regulated
chr3:46892233-46892623	61.6892	71.9821	62.3096	84.3589	36.9047	41.344	46.7245	54.0341	50.1763	41.1598	62.548	39.0688	Only Day 9	Down Regulated
chr19:22052203-22053021	118.559	105.792	171.591	141.876	72.6189	68.9067	141.387	61.5737	115.406	93.9139	157.974	100.463	Only Day 9	Down Regulated
chr13:35475398-35476178	90.606	103.611	104.488	103.531	52.9761	64.5217	51.579	87.9625	83.2927	107.247	70.5669	156.275	Only Day 9	Down Regulated
chr2:73283752-73285109	759.548	737.271	840.701	674.871	512.499	465.433	529.14	425.99	653.296	645.224	657.556	686.495	Only Day 9	Down Regulated
chr2:68643208-68643953	159.042	164.686	166.798	172.552	95.2378	90.2051	105.585	133.2	100.353	117.103	113.067	199.065	Only Day 9	Down Regulated
chr17:62703892-62704634	348.93	377.361	366.189	414.126	222.023	230.524	279.133	233.729	314.104	282.901	360.052	264.18	Only Day 9	Down Regulated
chr1:94247299-94247968	253.504	271.569	211.853	256.911	129.166	165.376	178.403	163.359	181.638	210.437	192.455	206.507	Only Day 9	Down Regulated
chr10:17453516-17454839	357.605	444.98	492.725	433.298	213.095	249.317	299.765	345.567	319.122	326.96	344.816	407.432	Only Day 9	Down Regulated
chr7:87059187-87059969	139.765	181.046	200.349	141.876	86.9045	112.756	107.406	116.864	119.42	158.842	138.728	143.252	Only Day 9	Down Regulated
chr9:116687038-116687831	374.955	309.741	380.568	452.471	241.666	180.41	266.39	282.737	310.09	256.814	348.825	381.386	Only Day 9	Down Regulated
chrX:73562835-73563731	231.334	223.581	199.391	199.394	132.738	135.934	154.737	121.891	191.674	205.799	188.446	180.461	Only Day 9	Down Regulated
chr16:17258924-17259462	53.0142	61.0757	40.2616	76.6899	29.1666	20.672	55.2199	41.468	55.194	62.6093	56.9347	85.5793	Only Day 9	Down Regulated
chr2:206274568-206275472	388.449	357.729	424.664	337.436	245.833	271.242	273.672	173.412	273.963	329.858	344.816	340.457	Only Day 9	Down Regulated
chr1:10693624-10695201	1210.65	1219.33	1169.5	1219.37	794.046	666.516	907.79	715.009	932.277	946.676	955.059	907.885	Only Day 9	Down Regulated
chr10:127907031-127908139	999.558	1021.93	942.313	958.624	638.689	636.447	662.032	571.756	772.716	920.009	833.973	712.541	Only Day 9	Down Regulated
chr4:8158333-8158851	246.757	209.402	214.729	218.566	155.952	105.866	173.548	131.944	120.423	166.378	180.427	178.6	Only Day 9	Down Regulated
chr1:16913687-16914695	580.264	583.491	615.427	713.216	364.88	357.062	461.784	408.397	476.675	518.846	564.536	550.684	Only Day 9	Down Regulated
chr2:240998245-240999409	566.77	617.301	566.538	605.85	322.618	320.729	469.672	392.061	468.647	466.671	523.639	452.082	Only Day 9	Down Regulated
chr20:31967878-31968595	369.171	302.107	306.755	314.429	232.142	183.542	200.248	208.597	233.822	222.611	243.777	267.9	Only Day 9	Down Regulated
chr4:56655367-56656485	292.06	330.463	236.777	283.753	161.904	167.255	213.598	185.978	198.698	216.814	190.852	297.667	Only Day 9	Down Regulated
chr8:130442901-130443992	334.471	363.182	433.292	494.65	247.023	227.392	259.715	302.842	260.917	306.67	352.033	370.224	Only Day 9	Down Regulated
chr19:3359111-3361211	2436.72	2281.61	2072.51	2097.47	1485.71	1405.7	1421.15	1358.39	1711.01	1847.55	1791.44	1451.13	Only Day 9	Down Regulated
chr22:37560203-37561566	322.904	488.606	601.048	425.629	211.904	294.42	382.291	282.737	233.822	294.496	441.043	360.921	Only Day 9	Down Regulated
chr1:3624171-3624827	563.878	600.941	544.49	544.499	345.237	366.458	416.273	307.869	414.457	484.063	460.289	420.455	Only Day 9	Down Regulated
chr7:105387740-105389374	1728.26	1637.05	1677.57	1529.96	1069.04	988.498	1177.21	955.021	1363.79	1331.03	1379.26	965.558	Only Day 9	Down Regulated
chr1:39639351-39640017	174.465	183.227	165.839	187.89	102.976	98.9751	143.208	106.812	147.518	124.639	152.36	171.159	Only Day 9	Down Regulated
chr17:5122783-5123445	65.5448	82.8884	98.7368	88.1934	34.5237	41.9704	54.0062	81.6795	46.1622	55.073	56.9347	79.998	Only Day 9	Down Regulated
chr11:68840805-68842254	1388.01	1394.93	1187.72	1326.74	803.569	914.58	844.075	810.512	1023.6	1099.72	1028.83	972.999	Only Day 9	Down Regulated
chr15:74433258-74434039	364.352	415.533	379.609	368.112	226.19	242.426	285.201	217.393	244.861	286.959	287.079	241.855	Only Day 9	Down Regulated
chr16:1413844-1414788	931.121	868.147	895.341	866.596	560.713	537.472	589.821	578.039	752.645	771.602	805.105	693.937	Only Day 9	Down Regulated
chr1:21936808-21937823	491.586	474.427	427.54	475.478	296.428	296.925	332.533	262.631	395.39	423.192	391.326	338.596	Only Day 9	Down Regulated
chr2:42568531-42569424	472.308	464.612	509.98	544.499	304.761	283.77	341.635	335.514	411.446	379.134	445.855	439.059	Only Day 9	Down Regulated
chr21:33019861-33020339	94.4616	98.1574	139.957	176.387	60.1189	97.0958	77.0651	87.9625	83.2927	85.7979	104.247	87.4397	Only Day 9	Down Regulated
chr1:39105031-39106230	853.046	802.709	764.971	736.223	526.784	498.634	496.979	483.794	688.419	685.804	635.904	636.264	Only Day 9	Down Regulated
chr20:43514303-43515090	273.746	317.376	277.997	325.932	165.476	189.18	182.65	221.163	234.825	266.089	270.239	266.04	Only Day 9	Down Regulated
chr17:41811334-41812278	286.276	316.285	251.156	333.601	167.261	165.376	233.622	187.234	210.741	200.582	243.777	215.809	Only Day 9	Down Regulated
chr7:4681892-4683375	1229.93	1213.88	1280.7	1138.85	794.046	736.049	907.183	650.922	1087.82	1065.52	1174.78	902.304	Only Day 9	Down Regulated
chr9:136438806-136439896	852.082	756.902	829.197	809.079	549.999	500.513	504.261	506.413	624.194	690.441	694.443	586.032	Only Day 9	Down Regulated
chr19:16471229-16472031	832.804	788.531	805.232	648.03	535.713	465.433	496.979	451.122	609.141	652.18	676.801	586.032	Only Day 9	Down Regulated
chr5:442651-443895	743.162	815.797	772.639	855.093	482.737	503.019	538.242	495.103	783.755	775.08	820.341	705.099	Only Day 9	Down Regulated
chr2:24049529-24050393	434.716	356.638	403.575	513.823	247.618	273.748	257.895	300.329	321.129	350.148	333.589	366.503	Only Day 9	Down Regulated
chr6:41546247-41547579	1264.63	1165.89	1278.79	1184.86	825.593	789.295	819.803	659.719	1002.52	933.922	888.502	746.028	Only Day 9	Down Regulated
chr20:1226018-1226729	192.779	221.399	221.439	272.249	147.023	140.946	136.533	148.28	177.624	205.799	174.814	208.367	Only Day 9	Down Regulated
chr7:64888559-64889571	219.768	206.13	239.652	291.422	144.642	139.693	151.096	168.385	194.684	158.842	158.776	247.436	Only Day 9	Down Regulated
chr12:70365607-70367208	1170.17	1169.16	1182.92	1261.55	765.474	776.767	768.224	712.496	903.174	857.979	914.163	950.674	Only Day 9	Down Regulated
chr2:110732418-110733055	106.992	105.792	108.323	130.373	61.9046	62.016	59.4675	100.529	74.261	62.6093	80.9916	115.346	Only Day 9	Down Regulated
chr2:25042138-25042890	258.324	249.756	249.239	295.256	147.619	152.221	155.344	208.597	192.677	188.408	218.918	219.53	Only Day 9	Down Regulated
chrX:149631112-149632056	334.471	383.904	357.561	348.939	202.976	236.162	270.031	189.748	306.076	332.177	315.947	254.877	Only Day 9	Down Regulated
chr11:128890690-128891292	77.1115	127.605	96.8196	103.531	47.0237	78.9295	64.322	64.087	82.2892	73.6239	49.7176	132.09	Only Day 9	Down Regulated
chr8:75407256-75407973	85.7865	123.242	94.9024	153.38	70.2379	68.2803	55.8267	92.9889	93.328	62.6093	68.1613	124.648	Only Day 9	Down Regulated
chr22:20299063-20300073	453.994	471.155	409.326	379.615	267.856	273.748	291.876	247.552	243.857	302.032	348.825	319.992	Only Day 9	Down Regulated
chr5:177553744-177554625	885.818	756.902	805.232	839.755	576.784	511.789	525.499	459.918	702.469	674.209	685.622	610.218	Only Day 9	Down Regulated
chr21:38660422-38661612	606.289	552.953	558.869	548.333	373.809	323.235	349.524	380.752	436.534	406.96	444.251	520.917	Only Day 9	Down Regulated
chr14:105419551-105420652	753.765	756.902	750.591	709.382	475.594	424.089	531.567	439.812	631.218	679.427	674.395	580.451	Only Day 9	Down Regulated
chr6:107114411-107116097	1121.01	1173.53	1153.21	1246.21	723.212	722.894	834.973	676.055	827.91	886.385	949.446	885.56	Only Day 9	Down Regulated
chr15:26082322-26082919	187.959	256.3	278.955	195.559	105.952	160.365	212.991	98.0154	173.61	211.017	279.06	204.646	Only Day 9	Down Regulated
chr1:1059108-1059973	330.616	296.653	317.3	314.429	181.547	159.112	208.136	242.525	248.875	225.509	236.56	264.18	Only Day 9	Down Regulated
chr12:132143655-132145012	1029.44	960.852	929.851	901.107	608.927	615.775	692.979	483.794	786.765	894.501	924.587	727.424	Only Day 9	Down Regulated
chr4:153759642-153760236	96.3894	128.695	100.654	172.552	54.1665	83.3145	83.74	90.4757	76.268	89.2762	98.6333	152.554	Only Day 9	Down Regulated
chr6:7909802-7911142	1074.74	1114.63	1071.73	1027.65	695.832	671.527	751.84	573.013	849.987	928.125	914.163	751.61	Only Day 9	Down Regulated
chr19:13764447-13765282	603.397	559.497	585.71	521.492	382.737	365.206	369.548	306.612	418.471	434.207	392.93	375.805	Only Day 9	Down Regulated
chr3:49869636-49870052	59.7614	55.6225	66.1441	76.6899	32.738	32.5741	40.0496	55.2907	36.127	45.7975	33.6797	61.3938	Only Day 9	Down Regulated
chr10:35335936-35337760	2102.25	1956.6	2041.84	2028.45	1292.26	1266	1462.42	1081.94	1652.81	1786.1	1700.82	1291.13	Only Day 9	Down Regulated
chrX:46912142-46913542	433.752	389.358	410.285	398.788	259.523	246.185	272.458	245.038	320.125	347.829	340.004	426.036	Only Day 9	Down Regulated
chr12:26122171-26122928	257.36	298.835	259.783	371.946	167.261	181.663	172.941	222.419	177.624	202.321	212.503	262.319	Only Day 9	Down Regulated
chr2:64453900-64454913	446.283	471.155	519.566	563.671	293.452	315.092	320.397	325.461	347.22	360.583	372.08	418.594	Only Day 9	Down Regulated
chr19:56538160-56539276	507.008	514.781	413.161	479.312	274.404	310.707	349.524	265.144	398.4	505.512	400.147	450.222	Only Day 9	Down Regulated
chr6:125153689-125154647	210.129	214.856	181.177	272.249	117.262	139.693	148.062	144.51	128.451	173.335	134.719	260.459	Only Day 9	Down Regulated
chr2:84880547-84881318	272.782	313.013	277.038	360.443	155.952	206.094	202.675	201.057	169.596	219.133	212.503	241.855	Only Day 9	Down Regulated
chr4:100190026-100190832	116.631	111.245	115.033	149.545	73.2141	68.2803	108.012	57.8039	77.2716	85.7979	132.313	78.1376	Only Day 9	Down Regulated
chr11:86954954-86956321	434.716	458.068	394.947	579.009	274.404	281.265	305.833	306.612	328.153	307.829	287.881	448.361	Only Day 9	Down Regulated
chr5:891992-893165	719.065	726.365	707.454	648.03	458.927	399.659	514.576	379.495	681.395	664.354	724.915	664.17	Only Day 9	Down Regulated
chr9:128420211-128421265	871.36	857.241	823.446	713.216	563.094	477.336	586.787	415.937	613.155	606.962	644.725	552.545	Only Day 9	Down Regulated
chr16:84144451-84145260	587.011	600.941	572.29	586.678	365.475	350.171	416.88	335.514	543.912	531.599	513.214	418.594	Only Day 9	Down Regulated
chr6:13013394-13014272	205.309	255.209	271.287	260.746	109.524	161.618	176.582	172.155	181.638	187.248	170.804	254.877	Only Day 9	Down Regulated
chr15:78507137-78508027	289.168	273.75	248.28	253.077	179.761	134.681	190.539	159.589	216.762	213.335	223.729	280.923	Only Day 9	Down Regulated
chr4:48906329-48906934	190.851	182.136	185.97	207.063	119.643	108.371	129.251	120.634	150.529	188.408	193.257	150.694	Only Day 9	Down Regulated
chr1:227541963-227542715	288.204	294.472	316.341	337.436	166.071	179.157	220.879	206.084	204.719	201.161	263.022	319.992	Only Day 9	Down Regulated
chr15:100341141-100342050	417.366	425.349	425.623	460.14	267.856	238.041	325.251	248.808	330.16	338.554	401.75	366.503	Only Day 9	Down Regulated
chr17:29593040-29593749	528.214	528.959	538.739	517.657	348.213	332.631	313.115	326.718	369.298	386.67	361.656	359.061	Only Day 9	Down Regulated
chr21:31343218-31344211	467.488	431.892	430.416	475.478	305.356	292.54	246.972	282.737	435.531	413.337	359.25	472.547	Only Day 9	Down Regulated
chr19:35775418-35776082	592.795	534.412	478.346	567.505	348.213	338.896	333.746	336.771	452.591	509.57	444.251	364.642	Only Day 9	Down Regulated
chr19:17026168-17026934	128.198	155.961	152.419	184.056	75.595	91.458	103.765	115.608	96.3386	126.378	133.115	197.204	Only Day 9	Down Regulated
chrX:68828985-68830208	452.066	468.974	433.292	398.788	302.975	284.397	268.818	237.499	320.125	366.96	363.259	429.757	Only Day 9	Down Regulated
chr8:23682282-23683055	233.262	304.288	316.341	318.263	139.285	162.244	177.796	251.321	163.575	235.944	199.672	213.948	Only Day 9	Down Regulated
chr1:33255793-33257568	1694.53	1630.5	1485.84	1660.34	1034.52	1041.74	1101.97	860.776	1190.18	1339.14	1309.5	1028.81	Only Day 9	Down Regulated
chr3:45225089-45226620	755.693	764.537	711.288	763.065	439.285	473.577	479.381	474.997	540.901	645.803	631.093	630.682	Only Day 9	Down Regulated
chr19:58154662-58155216	340.254	350.095	312.507	333.601	164.285	218.622	230.588	218.65	296.04	347.25	317.551	344.178	Only Day 9	Down Regulated
chr20:63969261-63970220	384.594	494.059	451.505	406.457	258.333	287.529	275.493	260.118	328.153	339.134	356.844	351.619	Only Day 9	Down Regulated
chr19:34404124-34404976	474.236	450.433	476.429	448.636	304.761	269.363	324.037	253.835	415.46	422.613	444.251	372.084	Only Day 9	Down Regulated
chr2:158968294-158969366	429.897	415.533	374.816	398.788	257.737	199.203	237.87	312.895	283.998	217.393	266.23	344.178	Only Day 9	Down Regulated
chr7:27184397-27184936	148.44	106.882	124.619	134.207	74.9998	90.2051	75.8515	77.9096	92.3245	95.0734	80.1897	117.206	Only Day 9	Down Regulated
chr12:57765061-57765599	104.101	107.973	91.0679	126.538	58.3332	67.0274	55.2199	85.4493	54.1905	78.2616	62.548	128.369	Only Day 9	Down Regulated
chr1:236395011-236396050	366.28	309.741	355.644	444.802	226.785	205.467	216.632	268.914	268.945	281.742	243.777	370.224	Only Day 9	Down Regulated
chr5:132776755-132777814	641.953	663.108	602.007	694.044	408.928	373.349	444.793	390.805	507.785	491.599	501.186	515.336	Only Day 9	Down Regulated
chr2:120012769-120013599	460.741	381.723	455.34	433.298	294.642	233.03	293.09	255.091	388.365	379.134	314.344	394.409	Only Day 9	Down Regulated
chr14:90061728-90062880	502.189	500.603	567.497	559.837	306.547	293.167	403.53	319.178	397.397	385.511	416.185	431.617	Only Day 9	Down Regulated
chr10:132307093-132307968	644.845	597.669	644.186	659.533	361.309	336.39	498.799	384.522	536.887	481.744	619.866	519.057	Only Day 9	Down Regulated
chr3:135965488-135966570	450.138	456.977	405.492	521.492	293.452	257.461	324.644	262.631	326.146	305.51	343.212	411.153	Only Day 9	Down Regulated
chr13:24541411-24541836	56.8697	80.7072	94.9024	126.538	48.2142	43.2233	55.8267	74.1398	61.2151	47.5367	76.1802	94.8814	Only Day 9	Down Regulated
chr21:36966111-36967078	470.38	518.053	482.181	414.126	289.285	256.834	355.592	266.401	347.22	401.743	416.986	401.851	Only Day 9	Down Regulated
chr15:40843881-40845228	767.259	708.914	771.681	697.878	461.904	399.032	476.954	487.564	560.972	547.252	584.583	565.568	Only Day 9	Down Regulated
chr19:3061325-3061928	412.547	420.986	444.795	460.14	293.452	259.966	276.706	246.295	255.899	299.133	312.74	355.34	Only Day 9	Down Regulated
chr1:200039052-200039967	324.832	352.276	288.542	375.781	176.785	192.939	214.205	246.295	225.794	202.9	200.474	256.738	Only Day 9	Down Regulated
chr8:144798484-144799518	718.101	772.171	694.992	812.913	464.285	431.607	512.756	448.609	655.303	670.151	643.923	491.151	Only Day 9	Down Regulated
chr1:114152524-114153286	166.754	195.224	197.474	253.077	124.404	115.262	126.824	135.714	145.511	127.537	137.926	238.134	Only Day 9	Down Regulated
chr14:104794600-104796047	1325.35	1120.08	1083.23	1177.19	752.379	720.388	763.369	678.568	943.315	923.487	949.446	798.12	Only Day 9	Down Regulated
chr7:816559-817503	615.928	586.763	620.22	509.988	420.237	335.764	370.155	317.922	485.707	546.092	577.366	485.57	Only Day 9	Down Regulated
chr19:4472204-4472969	523.394	487.515	535.863	513.823	283.928	330.126	330.106	330.488	397.397	509.57	495.572	442.78	Only Day 9	Down Regulated
chr20:46709597-46710111	79.0393	67.6195	64.2268	95.8624	33.9285	26.9363	74.6378	52.7775	53.1869	46.3773	43.3024	106.044	Only Day 9	Down Regulated
chr16:50245695-50246859	681.473	745.996	696.909	640.361	421.427	400.285	456.929	429.76	501.763	568.701	558.12	509.755	Only Day 9	Down Regulated
chr2:119223523-119224525	475.2	399.173	441.919	249.242	253.571	236.789	282.774	193.517	392.379	352.467	372.882	366.503	Only Day 9	Down Regulated
chr14:104689171-104690321	580.264	663.108	612.552	590.512	333.928	365.832	391.394	418.45	456.605	594.788	554.913	571.149	Only Day 9	Down Regulated
chr10:3067305-3069237	1201.98	1398.2	1437.91	1326.74	763.688	789.295	973.933	784.123	957.365	1049.29	1099.4	967.418	Only Day 9	Down Regulated
chr22:29414795-29415576	194.707	182.136	153.378	291.422	109.524	115.262	137.746	143.253	164.578	230.727	173.21	225.111	Only Day 9	Down Regulated
chrX:21373856-21374665	218.804	200.677	182.136	157.214	100.595	113.383	115.901	136.97	119.42	135.074	113.869	180.461	Only Day 9	Down Regulated
chr1:45010496-45011418	984.135	905.229	976.823	1023.81	617.26	573.179	674.775	532.801	754.652	740.297	675.197	600.916	Only Day 9	Down Regulated
chr20:31861206-31861779	115.667	102.52	86.2749	111.2	63.0951	56.3782	64.9288	70.37	89.3139	71.305	78.5859	107.904	Only Day 9	Down Regulated
chr2:169768358-169768899	79.0393	74.1633	70.9371	138.042	51.7856	40.0912	61.8948	67.8568	52.1834	46.957	57.7366	98.6022	Only Day 9	Down Regulated
chr7:1503652-1504437	743.162	653.292	682.53	602.016	479.761	373.975	441.759	354.363	558.964	609.281	625.48	468.826	Only Day 9	Down Regulated
chr10:31319220-31320441	474.236	620.573	545.449	582.843	310.713	330.126	354.985	371.956	334.174	394.207	391.326	479.988	Only Day 9	Down Regulated
chr22:25404285-25405789	916.663	984.846	995.995	924.114	655.355	575.058	649.288	472.484	781.747	868.994	865.247	710.68	Only Day 9	Down Regulated
chr1:61742098-61743120	402.908	419.895	416.995	318.263	236.309	194.192	265.784	261.374	319.122	264.35	276.654	303.248	Only Day 9	Down Regulated
chr16:89957229-89958115	330.616	278.113	305.796	291.422	181.547	234.283	159.591	164.616	287.009	339.134	265.428	299.528	Only Day 9	Down Regulated
chr8:142402433-142403870	933.049	985.936	1048.72	843.589	627.379	544.989	648.075	521.492	809.846	896.24	867.653	749.749	Only Day 9	Down Regulated
chr7:5421113-5421341	265.071	310.832	257.866	299.091	158.928	199.829	194.18	141.997	176.621	187.248	208.493	199.065	Only Day 9	Down Regulated
chr9:81688030-81689142	468.452	389.358	466.843	548.333	269.047	288.782	294.304	297.816	262.924	308.409	317.551	470.686	Only Day 9	Down Regulated
chrX:72714140-72714567	53.0142	56.7131	56.558	84.3589	39.2856	28.8155	31.5542	52.7775	46.1622	30.7249	36.8873	76.2772	Only Day 9	Down Regulated
chr14:67514667-67515679	924.374	803.8	807.149	874.265	590.475	476.083	544.31	481.281	744.617	718.847	745.764	641.845	Only Day 9	Down Regulated
chr10:95290443-95291315	307.482	349.004	364.272	345.105	199.999	174.146	216.632	246.295	254.896	217.393	256.607	271.621	Only Day 9	Down Regulated
chr8:17026789-17027704	191.815	188.68	256.907	329.767	133.333	120.9	163.232	174.668	156.55	142.61	186.04	213.948	Only Day 9	Down Regulated
chr15:62067725-62068792	489.658	550.772	544.49	463.974	339.285	311.959	308.26	296.559	357.256	351.308	353.637	370.224	Only Day 9	Down Regulated
chr4:41216294-41216713	126.27	212.674	127.495	291.422	113.095	113.383	83.74	153.306	98.3456	175.074	89.0106	152.554	Only Day 9	Down Regulated
chr10:98268087-98268722	144.584	121.061	139.957	157.214	72.6189	55.1254	126.824	89.2191	118.416	67.8267	129.105	122.788	Only Day 9	Down Regulated
chr8:31032753-31033648	603.397	580.219	602.965	598.181	335.118	347.666	398.675	379.495	450.584	485.222	514.818	493.011	Only Day 9	Down Regulated
chr2:221571938-221572729	176.393	185.408	204.184	245.408	127.381	117.141	100.731	150.793	160.564	148.407	145.945	202.786	Only Day 9	Down Regulated
chr12:132686748-132688107	1253.06	1090.64	1176.21	1177.19	772.617	674.033	804.025	628.304	973.421	1046.39	1027.23	881.839	Only Day 9	Down Regulated
chr4:4575050-4575747	303.627	210.493	276.08	387.284	183.928	132.802	237.87	165.872	207.73	179.712	272.645	226.971	Only Day 9	Down Regulated
chr11:3580708-3581283	98.3172	81.7978	111.199	92.0279	66.0713	49.4875	62.5016	55.2907	68.2398	92.7545	92.2182	107.904	Only Day 9	Down Regulated
chr22:41237557-41238372	175.429	220.309	211.853	222.401	125	123.406	130.465	128.174	126.444	147.248	170.804	180.461	Only Day 9	Down Regulated
chr4:185471376-185472019	227.479	181.046	219.522	214.732	134.523	105.239	137.746	136.97	161.568	127.537	150.757	178.6	Only Day 9	Down Regulated
chr16:88430066-88431148	393.269	384.995	454.381	544.499	285.714	228.019	294.91	277.71	348.224	391.888	359.25	338.596	Only Day 9	Down Regulated
chr1:164558676-164559629	264.107	214.856	203.225	287.587	144.642	134.681	165.66	147.023	192.677	188.408	173.21	243.715	Only Day 9	Down Regulated
chr16:1614093-1614759	307.482	303.197	272.245	287.587	214.88	160.365	169.907	169.642	246.868	224.93	259.815	254.877	Only Day 9	Down Regulated
chr20:23636908-23638056	1108.48	973.939	966.279	1192.53	681.546	635.195	699.047	575.526	960.375	925.226	846.001	891.141	Only Day 9	Down Regulated
chr10:97713427-97715005	584.12	651.111	655.689	563.671	387.499	386.504	402.316	321.691	505.778	566.962	461.091	478.128	Only Day 9	Down Regulated
chr8:17577093-17577642	67.4726	95.9761	126.536	195.559	65.476	62.6425	60.0744	106.812	82.2892	67.247	57.7366	128.369	Only Day 9	Down Regulated
chr20:62065069-62065850	796.176	781.987	816.735	632.692	477.38	441.629	470.886	457.405	587.063	639.426	616.659	414.874	Only Day 9	Down Regulated
chr11:124920931-124921420	78.0754	98.1574	92.9851	99.6969	46.4285	51.9932	64.9288	60.3171	77.2716	66.0876	70.5669	76.2772	Only Day 9	Down Regulated
chr4:2041495-2042687	827.985	871.419	779.35	812.913	518.451	506.151	549.771	432.273	661.324	728.123	828.36	641.845	Only Day 9	Down Regulated
chr18:25350714-25351164	188.923	203.949	134.205	276.084	97.6188	124.658	118.935	147.023	92.3245	142.61	124.294	169.298	Only Day 9	Down Regulated
chr22:42368782-42369323	126.27	135.239	133.247	172.552	85.7141	81.4352	86.7741	90.4757	123.434	97.9719	134.719	137.671	Only Day 9	Down Regulated
chr22:49848163-49849661	1119.08	1115.72	1091.86	1234.71	694.641	677.165	765.19	640.87	881.097	911.313	890.106	734.866	Only Day 9	Down Regulated
chr1:1599517-1600558	590.867	590.035	606.8	448.636	349.404	350.171	345.276	315.408	411.446	480.584	439.44	396.269	Only Day 9	Down Regulated
chr1:146938892-146939381	133.017	161.414	113.116	138.042	84.5236	93.3373	86.1673	66.6002	103.363	99.7111	128.304	66.9751	Only Day 9	Down Regulated
chr7:44146084-44146566	57.8336	56.7131	85.3163	76.6899	39.2856	33.2005	52.7926	41.468	28.0988	42.899	69.765	66.9751	Only Day 9	Down Regulated
chr1:245154483-245155013	153.259	166.868	183.094	141.876	91.6664	92.0844	104.978	101.785	117.413	115.363	121.086	104.183	Only Day 9	Down Regulated
chr5:178859760-178860625	516.647	564.95	548.325	556.002	321.428	338.269	407.171	260.118	394.386	503.193	451.468	308.83	Only Day 9	Down Regulated
chr20:11890683-11891726	803.887	733.999	810.025	1004.64	505.951	430.98	595.889	502.643	664.335	671.311	680.009	496.732	Only Day 9	Down Regulated
chr7:1027616-1028707	836.66	773.262	774.557	602.016	474.999	410.935	466.031	459.918	617.169	619.136	675.197	489.29	Only Day 9	Down Regulated
chr12:19129450-19131054	950.399	912.864	925.058	1100.5	547.022	547.495	653.536	610.711	756.659	780.877	776.236	831.608	Only Day 9	Down Regulated
chr3:57078472-57079616	392.305	500.603	352.768	506.154	257.142	303.19	252.434	248.808	353.241	332.177	293.494	366.503	Only Day 9	Down Regulated
chrX:114584381-114584861	85.7865	77.4353	101.613	115.035	55.9522	59.5103	44.2973	69.1134	65.2293	51.015	48.1138	78.1376	Only Day 9	Down Regulated
chr9:14322259-14323071	373.991	420.986	401.657	417.96	210.714	206.094	323.431	237.499	325.143	373.917	364.863	314.411	Only Day 9	Down Regulated
chr1:32702483-32703351	221.696	166.868	264.576	187.89	114.285	80.8088	137.139	175.925	137.483	127.537	174.814	238.134	Only Day 9	Down Regulated
chr4:148445218-148445696	216.876	238.85	219.522	287.587	121.428	138.44	157.164	164.616	149.526	177.393	174.012	241.855	Only Day 9	Down Regulated
chr17:58755587-58756571	261.215	232.306	236.777	302.925	140.476	150.342	167.48	165.872	196.691	181.451	223.729	292.086	Only Day 9	Down Regulated
chr1:33180995-33182125	697.859	652.201	668.151	567.505	410.713	367.711	440.545	344.31	585.056	597.107	586.989	554.405	Only Day 9	Down Regulated
chr2:2613560-2613930	58.7975	65.4382	63.2682	53.683	35.7142	30.6948	33.9815	43.9812	39.1376	43.4787	38.4911	42.7897	Only Day 9	Down Regulated
chr19:29811895-29812684	497.369	500.603	478.346	456.305	319.047	263.098	327.071	257.604	388.365	400.584	404.958	446.501	Only Day 9	Down Regulated
chr11:75241194-75241761	175.429	230.125	167.757	153.38	111.904	108.998	108.619	108.068	133.469	119.421	149.153	98.6022	Only Day 9	Down Regulated
chr3:50674675-50675531	316.157	289.019	275.121	260.746	154.166	187.301	155.344	191.004	218.769	215.075	177.219	284.644	Only Day 9	Down Regulated
chr2:24919579-24920804	714.245	681.648	705.537	625.023	413.094	410.308	413.239	408.397	527.855	559.426	546.092	602.776	Only Day 9	Down Regulated
chr11:118530479-118531430	281.457	325.01	350.851	329.767	179.166	187.927	223.914	184.721	207.73	223.191	238.965	226.971	Only Day 9	Down Regulated
chr2:230067704-230068899	306.518	313.013	294.293	414.126	176.785	166.629	225.734	231.216	296.04	257.973	247.786	344.178	Only Day 9	Down Regulated
chr21:46297385-46298103	133.981	158.142	181.177	203.228	70.2379	80.8088	141.387	114.351	105.37	113.624	170.804	197.204	Only Day 9	Down Regulated
chr1:20633391-20634314	1060.28	935.767	953.817	878.1	587.498	518.053	638.973	564.217	829.917	882.907	916.568	768.353	Only Day 9	Down Regulated
chr1:17011074-17012042	656.412	631.479	648.979	724.72	404.166	410.935	405.957	383.265	497.749	585.513	543.686	461.384	Only Day 9	Down Regulated
chr10:121974350-121975296	814.49	763.446	769.764	950.955	490.475	482.347	559.48	456.148	602.116	651.6	590.196	574.87	Only Day 9	Down Regulated
chr8:80873323-80874479	458.813	501.693	499.436	456.305	255.356	285.65	344.062	268.914	331.164	375.076	348.825	370.224	Only Day 9	Down Regulated
chr5:176365244-176366021	389.413	424.258	381.527	341.27	245.237	223.634	217.845	237.499	233.822	266.089	255.003	359.061	Only Day 9	Down Regulated
chr18:58043757-58045395	1237.64	1172.44	1270.16	1422.6	781.546	716.63	751.84	823.078	988.474	964.067	1028.03	1140.44	Only Day 9	Down Regulated
chr4:151408640-151409398	201.454	172.321	216.646	245.408	121.428	114.009	139.567	126.917	165.582	126.958	109.86	186.042	Only Day 9	Down Regulated
chr20:3238495-3240039	942.688	855.06	990.244	954.79	551.784	581.948	580.112	539.084	719.529	726.384	706.471	612.078	Only Day 9	Down Regulated
chr6:3750617-3752345	727.74	813.616	890.548	920.279	501.784	452.905	506.081	556.677	545.919	595.948	559.724	621.38	Only Day 9	Down Regulated
chr17:61411913-61412817	289.168	320.647	299.086	421.795	177.38	160.365	220.879	241.269	220.776	194.784	217.314	342.317	Only Day 9	Down Regulated
chrX:53319959-53321393	429.897	441.708	591.462	494.65	282.142	302.563	338.601	253.835	374.316	394.786	435.43	383.246	Only Day 9	Down Regulated
chrX:129983776-129984382	241.937	235.578	244.445	268.415	167.261	152.221	158.985	115.608	175.617	198.842	208.493	141.392	Only Day 9	Down Regulated
chrX:129522610-129523451	186.995	200.677	254.032	222.401	127.976	105.239	154.13	130.687	187.66	168.118	175.615	195.344	Only Day 9	Down Regulated
chr18:24660007-24660605	88.6782	86.1604	91.0679	92.0279	52.3808	48.2347	72.8174	40.2114	94.3315	76.5225	69.765	93.021	Only Day 9	Down Regulated
chr19:33795528-33797829	1942.25	1743.93	1939.27	1802.21	1089.88	1058.03	1296.76	1019.11	1458.12	1457.98	1615.02	1296.71	Only Day 9	Down Regulated
chr9:137605650-137606722	1025.58	996.843	1053.51	1054.49	699.998	633.942	594.675	552.907	861.026	815.66	867.653	742.307	Only Day 9	Down Regulated
chr19:31348761-31351158	2125.39	2089.66	2190.42	1963.26	1136.31	1188.95	1463.63	1239.01	1650.8	2001.18	1837.95	1428.8	Only Day 9	Down Regulated
chr2:170714251-170714922	222.659	253.028	288.542	364.277	125.595	151.595	205.709	193.517	159.561	182.61	203.682	202.786	Only Day 9	Down Regulated
chr1:144461131-144461758	195.67	135.239	143.791	168.718	105.952	64.5217	117.721	96.7587	137.483	99.1314	112.266	124.648	Only Day 9	Down Regulated
chr2:172427336-172428302	313.265	381.723	337.431	536.83	225.595	234.909	211.17	268.914	234.825	327.539	284.673	295.807	Only Day 9	Down Regulated
chr6:1609538-1610573	410.619	453.705	403.575	502.319	257.142	244.306	290.663	268.914	286.005	297.974	298.306	329.294	Only Day 9	Down Regulated
chr19:38264074-38265385	620.748	614.029	633.641	532.995	382.737	338.896	391.394	326.718	504.774	546.672	523.639	398.13	Only Day 9	Down Regulated
chr4:173509248-173509849	133.017	174.502	171.591	241.573	80.3569	102.734	115.901	131.944	93.328	142.03	109.058	167.438	Only Day 9	Down Regulated
chr12:3076827-3077736	419.294	492.968	442.878	479.312	247.023	246.811	324.037	281.48	341.199	361.743	396.939	344.178	Only Day 9	Down Regulated
chrX:134172108-134173147	264.107	220.309	173.508	276.084	136.309	124.658	174.762	123.147	202.712	148.987	173.21	191.623	Only Day 9	Down Regulated
chr4:141132436-141133542	293.024	334.826	382.485	402.622	172.619	205.467	236.657	231.216	232.818	232.466	270.239	280.923	Only Day 9	Down Regulated
chr15:80694710-80696140	1044.86	1025.2	1010.37	931.783	655.355	582.575	668.1	498.873	917.224	813.341	823.548	658.589	Only Day 9	Down Regulated
chr15:24955094-24956724	479.055	483.152	417.954	567.505	252.976	273.121	297.338	343.054	428.506	466.671	415.383	452.082	Only Day 9	Down Regulated
chr4:41213750-41214733	289.168	391.539	235.818	368.112	166.666	237.415	153.523	211.11	253.892	353.627	207.691	279.063	Only Day 9	Down Regulated
chr19:48513434-48514037	270.854	259.572	276.08	360.443	150	170.387	195.393	182.208	219.772	218.553	223.729	256.738	Only Day 9	Down Regulated
chr6:99613421-99614334	290.132	318.466	267.452	299.091	150.595	179.157	172.941	199.801	182.642	176.813	223.729	245.575	Only Day 9	Down Regulated
chr7:24756975-24757840	294.951	271.569	256.907	256.911	167.261	152.221	154.737	170.899	193.681	205.219	215.71	273.482	Only Day 9	Down Regulated
chr12:79689628-79690669	340.254	326.101	298.128	356.608	194.642	173.52	178.403	242.525	227.801	198.263	221.324	301.388	Only Day 9	Down Regulated
chr15:41558731-41559684	478.091	461.34	425.623	433.298	264.88	250.57	281.561	277.71	360.266	337.395	328.778	299.528	Only Day 9	Down Regulated
chr16:89828040-89828891	242.901	191.952	221.439	203.228	135.714	112.13	111.653	153.306	169.596	149.567	141.134	167.438	Only Day 9	Down Regulated
chr9:37036597-37037487	224.587	245.393	237.735	348.939	153.571	127.164	141.994	207.34	161.568	190.147	164.389	232.552	Only Day 9	Down Regulated
chr16:50547604-50548835	681.473	681.648	603.924	632.692	379.761	328.246	470.279	373.212	508.788	569.281	554.111	639.984	Only Day 9	Down Regulated
chr17:28371319-28372304	198.562	152.689	199.391	207.063	116.071	98.9751	132.892	103.042	150.529	113.624	146.747	169.298	Only Day 9	Down Regulated
chr19:11261891-11262668	265.071	334.826	402.616	391.119	156.547	169.135	237.263	267.657	213.751	268.988	275.853	269.761	Only Day 9	Down Regulated
chr8:8892653-8893920	927.266	929.223	883.838	1039.15	577.379	526.823	645.648	505.156	746.624	821.457	737.745	638.124	Only Day 9	Down Regulated
chr1:6701123-6701877	589.903	616.21	578.042	563.671	329.761	298.178	436.904	334.257	565.989	547.252	587.791	571.149	Only Day 9	Down Regulated
chr17:13017415-13018094	608.217	622.754	599.131	671.037	387.499	318.85	442.366	341.797	521.834	566.382	534.865	455.803	Only Day 9	Down Regulated
chr9:33447131-33447859	106.028	102.52	102.571	126.538	60.1189	66.401	62.5016	70.37	77.2716	97.9719	93.822	156.275	Only Day 9	Down Regulated
chr3:194141251-194141846	172.537	174.502	144.75	195.559	100.595	96.4694	104.372	106.812	127.448	100.291	118.681	167.438	Only Day 9	Down Regulated
chr10:97196176-97196738	138.801	128.695	121.743	138.042	69.6427	73.2917	85.5604	84.1927	80.2822	92.1748	76.9821	135.811	Only Day 9	Down Regulated
chr2:178193954-178195185	428.933	464.612	388.237	532.995	279.761	253.076	265.784	281.48	285.002	271.307	279.06	359.061	Only Day 9	Down Regulated
chr19:33226553-33227237	156.151	147.236	162.964	207.063	79.7617	72.6653	112.867	134.457	110.388	124.639	138.728	174.879	Only Day 9	Down Regulated
chr7:157612775-157613413	128.198	143.964	189.805	172.552	95.8331	86.4466	106.192	87.9625	111.391	154.204	157.172	145.113	Only Day 9	Down Regulated
chr1:53367503-53368228	79.0393	57.8038	138.04	145.711	48.8094	41.9704	75.2446	82.9361	69.2434	56.2324	78.5859	100.463	Only Day 9	Down Regulated
chr6:39934139-39934620	53.0142	83.9791	71.8957	149.545	23.2142	43.8497	29.127	115.608	46.1622	42.899	54.529	161.857	Only Day 9	Down Regulated
chr19:1567313-1568391	571.589	583.491	480.263	486.981	317.261	358.941	330.106	255.091	446.569	429.569	433.826	370.224	Only Day 9	Down Regulated
chr1:1068760-1069520	282.421	263.934	216.646	329.767	139.285	168.508	187.505	153.306	195.688	219.712	255.805	184.182	Only Day 9	Down Regulated
chr15:100849377-100850099	185.068	243.212	253.073	306.76	99.4045	146.583	196.607	143.253	138.487	206.958	214.908	245.575	Only Day 9	Down Regulated
chr19:56594899-56595763	395.196	443.889	445.753	287.587	189.285	224.886	283.381	234.986	316.111	391.308	389.722	372.084	Only Day 9	Down Regulated
chr8:22565166-22566323	510.864	597.669	570.373	532.995	336.309	296.299	368.335	310.382	398.4	406.381	444.251	470.686	Only Day 9	Down Regulated
chr19:49157696-49158443	279.529	221.399	292.376	279.918	155.952	119.647	174.762	184.721	209.737	217.973	221.324	277.203	Only Day 9	Down Regulated
chr5:1633475-1634415	396.16	389.358	381.527	421.795	241.071	219.249	248.186	232.472	300.055	314.206	320.759	306.969	Only Day 9	Down Regulated
chr14:103846872-103848090	492.55	557.316	606.8	594.347	304.761	300.684	395.034	333.001	363.277	480.584	491.563	440.919	Only Day 9	Down Regulated
chr19:37594229-37595213	400.98	434.074	362.354	348.939	233.333	229.271	233.016	219.906	306.076	304.93	307.928	342.317	Only Day 9	Down Regulated
chr19:343908-345048	1015.94	907.41	940.396	801.41	586.308	519.306	592.855	472.484	789.776	816.819	938.22	636.264	Only Day 9	Down Regulated
chr18:657373-658616	581.228	485.334	572.29	736.223	347.618	295.046	408.991	354.363	397.397	393.047	398.543	426.036	Only Day 9	Down Regulated
chr1:205679796-205680556	271.818	291.2	265.535	322.098	163.69	171.014	182.044	163.359	253.892	233.625	209.295	226.971	Only Day 9	Down Regulated
chr6:149450755-149451595	151.331	242.122	259.783	302.925	92.2617	132.802	182.65	157.076	126.444	161.741	200.474	256.738	Only Day 9	Down Regulated
chr19:45769061-45769515	103.137	113.426	137.081	141.876	80.9522	70.786	73.4242	66.6002	87.3068	88.1168	99.4352	106.044	Only Day 9	Down Regulated
chr2:219552380-219553044	204.345	227.943	204.184	226.235	114.881	127.164	123.79	143.253	137.483	153.625	180.427	173.019	Only Day 9	Down Regulated
chr15:37100202-37100855	191.815	203.949	208.018	230.07	95.8331	128.417	129.251	138.227	134.473	157.103	170.002	215.809	Only Day 9	Down Regulated
chr3:138936019-138936369	51.0864	71.9821	63.2682	84.3589	39.8808	37.5855	37.0155	43.9812	61.2151	41.1598	39.293	65.1147	Only Day 9	Down Regulated
chr13:75635721-75636938	461.705	524.597	473.553	628.857	277.38	282.517	354.378	317.922	393.383	403.482	391.326	450.222	Only Day 9	Down Regulated
chr11:12673861-12674753	309.41	297.744	316.341	341.27	186.309	177.278	199.641	182.208	175.617	192.466	214.107	312.55	Only Day 9	Down Regulated
chr9:130681044-130682230	470.38	482.062	508.063	602.016	292.261	287.529	329.499	306.612	380.337	416.236	492.365	375.805	Only Day 9	Down Regulated
chr17:26881240-26881579	136.873	250.847	170.633	674.871	79.7617	100.228	115.294	431.016	379.333	193.625	353.637	937.651	Only Day 9	Down Regulated
chr19:47572989-47573713	200.49	151.599	181.177	176.387	140.476	67.0274	98.9103	110.581	136.48	91.5951	114.671	154.415	Only Day 9	Down Regulated
chr7:156948889-156950464	1257.88	1135.35	1107.19	1288.39	820.236	633.315	770.651	598.145	1059.72	976.241	999.966	920.908	Only Day 9	Down Regulated
chr1:94820069-94820615	77.1115	122.151	88.1921	138.042	44.6427	62.016	55.8267	86.7059	58.2046	77.6819	59.3404	122.788	Only Day 9	Down Regulated
chr4:121072077-121072558	98.3172	130.876	117.909	92.0279	45.238	79.5559	77.0651	55.2907	95.3351	85.2182	73.7745	100.463	Only Day 9	Down Regulated
chr5:176609653-176610579	544.6	503.875	474.512	575.174	327.38	286.902	327.678	292.789	430.513	435.946	338.401	351.619	Only Day 9	Down Regulated
chr11:8593890-8594418	60.7253	79.6165	58.4752	95.8624	23.2142	51.9932	37.6223	59.0605	40.1411	60.8701	53.7271	76.2772	Only Day 9	Down Regulated
chr15:66622079-66622550	41.4474	74.1633	77.6474	72.8554	24.9999	32.5741	53.3994	43.9812	57.201	61.4499	53.7271	78.1376	Only Day 9	Down Regulated
chr10:79981490-79982533	347.966	449.343	339.348	437.133	235.714	263.098	209.35	216.136	270.952	349.569	298.306	305.109	Only Day 9	Down Regulated
chr19:12995128-12996404	1041.97	883.416	930.81	939.452	541.07	567.541	638.366	483.794	662.328	740.877	720.905	625.101	Only Day 9	Down Regulated
chr1:41917927-41918362	72.292	79.6165	94.9024	126.538	62.4998	36.3326	61.288	57.8039	64.2257	48.1164	84.1992	72.5564	Only Day 9	Down Regulated
chr8:22367000-22367846	470.38	426.439	447.671	325.932	249.404	219.875	283.988	227.446	318.118	330.438	375.288	314.411	Only Day 9	Down Regulated
chrX:153687817-153688633	209.165	206.13	159.129	199.394	107.738	112.13	129.251	104.298	157.554	128.697	146.747	141.392	Only Day 9	Down Regulated
chr4:98657988-98659108	354.713	432.983	444.795	322.098	225.595	231.777	243.938	211.11	300.055	321.742	299.108	321.853	Only Day 9	Down Regulated
chr1:227887092-227887993	294.951	211.584	165.839	184.056	186.309	98.9751	108.012	108.068	254.896	168.118	141.134	158.136	Only Day 9	Down Regulated
chr15:41493242-41494552	662.195	719.821	625.972	755.396	426.189	372.096	416.88	404.627	449.58	507.251	501.186	546.963	Only Day 9	Down Regulated
chr13:20703112-20704437	568.697	535.503	565.58	567.505	298.214	307.574	382.291	322.948	413.453	446.381	469.11	498.592	Only Day 9	Down Regulated
chr20:62302926-62303811	838.588	786.35	741.964	682.54	451.785	414.067	501.833	417.194	631.218	717.108	721.707	545.103	Only Day 9	Down Regulated
chr10:68827210-68827743	99.2811	102.52	147.626	138.042	61.3094	58.8839	98.3035	65.3436	71.2504	58.5513	106.652	132.09	Only Day 9	Down Regulated
chr21:45541747-45542099	144.584	135.239	126.536	138.042	88.095	83.3145	71.6038	74.1398	106.374	103.189	86.6049	113.486	Only Day 9	Down Regulated
chr18:8704631-8706143	983.172	939.039	869.459	1054.49	522.618	556.265	662.032	508.926	664.335	684.064	714.49	746.028	Only Day 9	Down Regulated
chr1:32500095-32501086	662.195	632.57	570.373	648.03	377.975	324.488	442.366	324.205	467.644	430.729	475.525	424.176	Only Day 9	Down Regulated
chr2:101386928-101387710	189.887	190.862	136.123	306.76	114.881	105.866	107.406	152.049	117.413	108.407	137.124	186.042	Only Day 9	Down Regulated
chr8:38467620-38468648	435.68	554.044	487.932	540.664	280.356	275	312.508	310.382	356.252	340.873	329.58	379.526	Only Day 9	Down Regulated
chr2:241507812-241508732	816.418	840.882	709.371	908.776	477.38	448.52	510.935	476.254	660.321	701.456	664.773	587.893	Only Day 9	Down Regulated
chr14:70641667-70642838	777.862	889.96	753.467	916.445	424.404	499.26	524.285	501.386	638.243	714.21	688.83	664.17	Only Day 9	Down Regulated
chr2:54708852-54709696	153.259	157.052	147.626	241.573	92.2617	101.481	94.0558	119.378	110.388	104.349	99.4352	137.671	Only Day 9	Down Regulated
chr15:83206846-83208164	809.671	848.516	863.707	851.258	474.999	428.474	585.573	480.024	602.116	693.92	624.678	679.053	Only Day 9	Down Regulated
chr7:139483030-139483961	197.598	248.665	224.315	276.084	135.119	132.802	140.173	143.253	159.561	151.306	161.181	226.971	Only Day 9	Down Regulated
chr19:56671357-56672163	133.981	170.139	135.164	122.704	63.6903	100.228	73.4242	89.2191	90.3174	147.248	102.643	159.996	Only Day 9	Down Regulated
chr14:70808851-70809929	693.04	648.929	637.475	766.899	401.189	386.504	422.341	392.061	537.89	551.31	496.374	496.732	Only Day 9	Down Regulated
chr20:32018504-32019441	400.98	343.551	360.437	556.002	219.642	223.634	226.948	297.816	282.995	261.452	255.003	292.086	Only Day 9	Down Regulated
chr9:132161432-132162498	614	605.304	638.434	536.83	342.261	352.051	426.589	275.197	459.615	477.106	522.035	394.409	Only Day 9	Down Regulated
chr13:34942034-34942945	609.181	450.433	427.54	548.333	314.88	271.868	291.27	307.869	423.488	360.003	307.928	379.526	Only Day 9	Down Regulated
chr12:117189741-117190685	908.952	817.978	778.391	717.051	452.38	464.181	560.694	400.858	715.515	695.659	751.378	682.774	Only Day 9	Down Regulated
chr8:144357828-144359140	1264.63	1202.97	1177.17	1215.54	745.236	655.24	814.948	616.994	967.4	1000.59	1082.56	857.653	Only Day 9	Down Regulated
chr5:74865718-74866698	387.485	427.53	404.533	529.161	251.19	245.558	254.861	266.401	289.016	292.177	259.013	346.038	Only Day 9	Down Regulated
chr15:39580384-39581639	291.096	347.913	274.162	322.098	135.119	199.829	201.461	182.208	266.938	361.163	269.437	342.317	Only Day 9	Down Regulated
chr14:105314691-105315558	703.642	650.02	699.785	613.519	386.309	378.36	412.632	374.469	507.785	573.919	545.29	403.711	Only Day 9	Down Regulated
chr10:133230694-133230979	61.6892	69.8008	53.6821	57.5174	29.7618	31.9477	33.9815	43.9812	40.1411	60.8701	46.51	40.9292	Only Day 9	Down Regulated
chr11:75430103-75430713	160.97	154.871	145.709	149.545	86.3093	92.0844	91.6286	84.1927	92.3245	117.682	121.888	156.275	Only Day 9	Down Regulated
chr1:20731792-20733147	442.427	420.986	428.499	536.83	267.856	244.932	263.963	285.25	315.107	267.829	301.513	340.457	Only Day 9	Down Regulated
chr12:12266615-12267523	248.685	378.451	254.032	291.422	155.952	204.841	203.889	115.608	191.674	263.191	194.861	243.715	Only Day 9	Down Regulated
chr4:11428590-11429557	212.057	232.306	278.955	233.904	107.738	130.296	134.712	182.208	148.522	159.422	137.926	310.69	Only Day 9	Down Regulated
chr12:50057257-50057963	179.284	203.949	196.515	295.256	101.785	130.296	131.678	143.253	157.554	150.146	156.37	202.786	Only Day 9	Down Regulated
chr15:93088206-93089453	335.435	392.629	353.727	475.478	198.809	208.599	204.496	291.533	294.033	276.524	288.683	301.388	Only Day 9	Down Regulated
chr20:45406094-45407226	569.661	602.032	603.924	621.188	336.904	352.051	388.966	312.895	400.407	499.715	507.601	565.568	Only Day 9	Down Regulated
chr17:19004038-19004948	255.432	226.853	246.363	364.277	144.047	138.44	164.446	185.978	160.564	162.9	186.842	269.761	Only Day 9	Down Regulated
chr18:61893623-61894736	497.369	594.397	502.311	690.209	252.976	345.16	379.257	346.824	389.368	409.859	442.647	463.244	Only Day 9	Down Regulated
chr2:221573121-221573626	116.631	136.33	138.998	172.552	74.4046	66.401	99.5171	85.4493	100.353	92.1748	103.445	115.346	Only Day 9	Down Regulated
chr12:49537843-49539561	888.71	947.764	1019.96	1012.31	538.689	592.598	619.555	491.333	593.084	671.89	740.151	693.937	Only Day 9	Down Regulated
chr14:21024536-21025484	170.609	211.584	286.624	214.732	98.214	140.946	143.208	128.174	142.501	136.233	166.795	176.74	Only Day 9	Down Regulated
chr2:222424340-222425245	201.454	269.387	184.053	322.098	113.69	138.44	146.242	165.872	177.624	148.407	156.37	169.298	Only Day 9	Down Regulated
chr20:63830277-63831972	1289.69	1284.77	1225.1	1384.25	729.165	781.151	728.781	761.504	909.195	857.399	841.992	749.749	Only Day 9	Down Regulated
chr3:12868774-12869287	79.0393	73.0727	60.3924	95.8624	33.9285	36.9591	43.0836	62.8304	65.2293	37.1018	44.1043	66.9751	Only Day 9	Down Regulated
chr1:42957904-42959254	620.748	609.666	595.297	755.396	420.237	326.994	371.369	373.212	436.534	437.106	506.799	399.99	Only Day 9	Down Regulated
chr19:53991230-53991801	78.0754	78.5259	85.3163	134.207	41.6666	48.2347	60.6812	65.3436	58.2046	51.5947	79.3878	117.206	Only Day 9	Down Regulated
chr2:169733620-169734602	385.557	318.466	399.74	506.154	220.833	245.558	243.938	218.65	330.16	253.915	339.202	346.038	Only Day 9	Down Regulated
chr3:113211586-113212577	218.804	273.75	287.583	333.601	136.904	127.164	169.3	207.34	179.631	226.669	206.088	321.853	Only Day 9	Down Regulated
chr3:184561540-184562582	552.311	571.494	604.883	498.485	288.094	296.299	385.325	312.895	355.249	466.091	455.478	442.78	Only Day 9	Down Regulated
chr19:33521253-33522225	559.058	533.322	532.028	506.154	325.594	262.472	331.926	306.612	434.527	475.367	473.119	487.43	Only Day 9	Down Regulated
chr2:128317592-128318129	240.01	281.384	270.328	337.436	164.881	133.428	169.907	180.951	187.66	237.683	211.701	195.344	Only Day 9	Down Regulated
chr6:106360483-106361141	142.656	170.139	144.75	214.732	80.9522	91.458	100.124	113.095	115.406	117.103	133.917	191.623	Only Day 9	Down Regulated
chr14:60656908-60657838	262.179	359.91	293.335	414.126	160.714	168.508	227.554	207.34	191.674	226.089	226.937	280.923	Only Day 9	Down Regulated
chr12:39442560-39443601	369.171	332.644	231.984	360.443	211.904	186.675	171.121	173.412	267.942	245.799	199.672	295.807	Only Day 9	Down Regulated
chr3:133927358-133927843	114.703	107.973	69.9785	141.876	51.1903	45.729	72.2106	79.1662	85.2998	61.4499	78.5859	96.7418	Only Day 9	Down Regulated
chr4:74932987-74933533	77.1115	86.1604	87.2335	88.1934	41.0713	36.9591	49.7586	65.3436	47.1658	68.9862	55.3309	70.6959	Only Day 9	Down Regulated
chr6:391355-392743	677.617	793.984	840.701	809.079	443.451	396.527	489.09	462.431	504.774	527.541	558.922	617.659	Only Day 9	Down Regulated
chr2:85753467-85755062	690.148	811.434	700.744	1062.16	360.118	447.267	469.065	595.632	501.763	549.57	535.667	744.168	Only Day 9	Down Regulated
chr3:183824804-183825849	367.244	344.641	393.989	333.601	238.095	181.663	191.146	213.623	277.977	219.133	261.418	280.923	Only Day 9	Down Regulated
chr10:46282801-46283112	80.0032	102.52	72.8543	76.6899	41.6666	46.9818	44.9041	55.2907	56.1975	67.247	52.1233	93.021	Only Day 9	Down Regulated
chr7:127252814-127254115	461.705	526.778	509.022	502.319	274.404	236.162	344.669	290.276	278.98	350.728	349.627	470.686	Only Day 9	Down Regulated
chr4:118352563-118353269	100.245	133.058	126.536	168.718	47.6189	81.4352	86.7741	85.4493	75.2645	81.7399	90.6144	126.509	Only Day 9	Down Regulated
chr3:126654457-126655290	288.204	339.188	316.341	322.098	192.261	164.123	183.864	183.465	282.995	267.249	271.041	245.575	Only Day 9	Down Regulated
chr19:13118228-13118953	738.343	749.268	734.295	617.354	410.713	410.308	444.793	358.133	624.194	626.673	540.479	476.267	Only Day 9	Down Regulated
chr1:227317667-227318916	686.292	626.026	529.153	594.347	390.475	318.85	339.208	344.31	526.852	451.019	380.099	442.78	Only Day 9	Down Regulated
chr16:17469797-17470981	941.724	916.135	949.982	805.244	561.903	526.197	547.344	431.016	711.501	735.659	698.452	690.216	Only Day 9	Down Regulated
chr5:93570458-93570875	87.7143	78.5259	71.8957	92.0279	44.0475	45.729	40.6564	56.5473	46.1622	55.6527	53.7271	91.1606	Only Day 9	Down Regulated
chr17:19579778-19580402	80.0032	97.0667	117.909	122.704	54.7618	48.2347	66.1425	67.8568	64.2257	54.4933	80.9916	89.3001	Only Day 9	Down Regulated
chr9:69671891-69673017	736.415	753.631	613.51	812.913	430.356	395.274	456.929	382.009	526.852	596.527	541.281	506.034	Only Day 9	Down Regulated
chr19:20038933-20039603	234.226	256.3	230.066	157.214	144.047	122.153	129.251	104.298	148.522	220.292	204.484	234.413	Only Day 9	Down Regulated
chr19:46016071-46016982	357.605	396.992	308.672	425.629	220.238	192.312	228.768	207.34	268.945	239.423	227.739	262.319	Only Day 9	Down Regulated
chr9:133991381-133993422	1626.09	1639.23	1560.62	1545.3	833.926	880.753	1112.89	801.715	1170.11	1356.53	1364.03	1103.23	Only Day 9	Down Regulated
chr3:32816592-32818823	903.168	875.782	913.555	1150.35	508.332	509.91	601.957	567.986	604.123	674.789	648.735	740.447	Only Day 9	Down Regulated
chr1:6613745-6615279	1379.33	1400.38	1351.64	1315.23	796.427	771.755	781.573	750.194	1001.52	1139.72	1101	855.793	Only Day 9	Down Regulated
chr20:64042280-64042695	141.692	129.786	136.123	161.049	90.476	64.5217	91.6286	75.3964	119.42	97.3922	103.445	113.486	Only Day 9	Down Regulated
chr16:85750187-85751408	507.008	728.546	532.028	532.995	322.023	310.08	330.106	345.567	489.721	518.846	450.666	431.617	Only Day 9	Down Regulated
chr4:9532285-9532852	147.476	179.955	126.536	138.042	89.2855	90.8316	111.047	43.9812	111.391	117.103	115.473	117.206	Only Day 9	Down Regulated
chr1:22710232-22711713	796.176	729.636	602.965	816.748	413.689	386.504	396.248	477.511	549.933	612.759	516.422	520.917	Only Day 9	Down Regulated
chr1:63317128-63317632	173.501	197.405	134.205	245.408	97.6188	105.866	113.474	108.068	139.49	115.943	123.492	182.321	Only Day 9	Down Regulated
chr2:104873195-104873653	126.27	166.868	130.371	157.214	77.3808	78.3031	89.8081	82.9361	89.3139	109.566	123.492	156.275	Only Day 9	Down Regulated
chr22:20964832-20965487	176.393	197.405	187.887	88.1934	119.047	106.492	85.5604	56.5473	141.497	133.914	137.926	85.5793	Only Day 9	Down Regulated
chr14:58637427-58638600	418.33	392.629	390.154	494.65	218.452	207.347	276.099	260.118	293.03	248.698	265.428	368.363	Only Day 9	Down Regulated
chr1:21439802-21440647	355.677	295.563	268.411	364.277	203.571	156.606	209.35	158.332	222.783	270.727	241.371	217.669	Only Day 9	Down Regulated
chr6:75748753-75749706	361.46	353.367	393.989	444.802	218.452	206.094	227.554	228.702	288.012	262.031	279.06	474.407	Only Day 9	Down Regulated
chr11:112961510-112962573	309.41	330.463	391.113	337.436	157.738	172.893	265.177	179.695	209.737	222.611	281.466	344.178	Only Day 9	Down Regulated
chr9:2621469-2622784	352.785	389.358	436.167	483.147	198.809	213.611	280.347	248.808	245.864	300.293	295.098	349.759	Only Day 9	Down Regulated
chr1:11654388-11655331	357.605	354.457	425.623	402.622	233.333	204.214	227.554	207.34	237.836	263.771	289.485	336.736	Only Day 9	Down Regulated
chr12:65824890-65825951	411.583	480.971	433.292	552.168	258.928	271.242	283.381	250.065	294.033	286.38	307.127	424.176	Only Day 9	Down Regulated
chr22:42662158-42662738	110.848	146.145	145.709	191.725	67.857	72.6653	85.5604	109.325	106.374	115.363	94.6239	173.019	Only Day 9	Down Regulated
chr11:119148893-119149492	239.046	306.469	224.315	256.911	148.214	152.848	147.455	131.944	144.508	181.451	186.04	186.042	Only Day 9	Down Regulated
chr17:50560718-50561065	100.245	88.3416	90.1093	126.538	44.0475	48.2347	70.3902	65.3436	62.2187	57.3919	61.7461	94.8814	Only Day 9	Down Regulated
chr1:16498669-16499719	751.837	706.733	692.116	594.347	427.38	355.809	450.861	320.435	585.056	597.687	554.111	463.244	Only Day 9	Down Regulated
chr15:62391627-62391943	99.2811	118.879	148.584	141.876	55.357	78.3031	81.3128	71.6266	77.2716	97.3922	73.7745	113.486	Only Day 9	Down Regulated
chr7:143362039-143363050	389.413	485.334	462.05	509.988	236.309	228.645	277.313	302.842	323.136	319.423	346.42	383.246	Only Day 9	Down Regulated
chr19:58150353-58150835	195.67	266.116	150.502	283.753	101.19	126.538	125.003	153.306	192.677	239.423	165.191	247.436	Only Day 9	Down Regulated
chr12:118103286-118104388	618.82	593.307	555.035	690.209	347.618	335.764	358.626	348.08	465.636	405.801	471.515	552.545	Only Day 9	Down Regulated
chr13:102799155-102800828	627.495	691.464	635.558	736.223	327.38	409.055	392	390.805	449.58	511.889	496.374	569.288	Only Day 9	Down Regulated
chr3:11718840-11720763	1004.38	990.299	1032.42	1173.36	612.498	557.518	636.545	564.217	775.726	744.355	827.558	807.422	Only Day 9	Down Regulated
chr22:38570285-38570774	92.5338	91.6135	60.3924	92.0279	52.3808	39.4648	61.288	35.185	62.2187	83.4791	67.3594	59.5334	Only Day 9	Down Regulated
chr19:37719201-37719872	241.937	223.581	227.19	241.573	129.762	123.406	145.635	126.917	209.737	231.307	207.691	225.111	Only Day 9	Down Regulated
chr18:36186889-36187929	342.182	472.246	447.671	513.823	217.261	251.823	288.842	242.525	370.301	342.612	361.656	366.503	Only Day 9	Down Regulated
chr11:6655328-6656116	279.529	232.306	273.204	318.263	139.285	157.859	177.796	145.766	200.705	185.509	194.861	200.925	Only Day 9	Down Regulated
chr9:111525088-111525555	80.0032	99.248	58.4752	99.6969	51.7856	46.3554	36.4087	54.0341	68.2398	68.9862	55.3309	65.1147	Only Day 9	Down Regulated
chr19:37691934-37692504	63.617	93.7948	97.7782	122.704	55.9522	51.3668	62.5016	41.468	58.2046	81.7399	71.3688	76.2772	Only Day 9	Down Regulated
chr1:98661454-98662335	207.237	185.408	124.619	222.401	82.1426	104.613	81.3128	147.023	110.388	107.247	99.4352	223.25	Only Day 9	Down Regulated
chr7:24572902-24574313	792.321	813.616	783.184	908.776	464.285	434.739	527.319	428.503	639.247	582.035	567.743	626.961	Only Day 9	Down Regulated
chr5:473201-474027	561.95	476.609	576.124	421.795	311.309	242.426	333.14	257.604	472.661	431.308	461.091	418.594	Only Day 9	Down Regulated
chr20:64038716-64039347	184.104	220.309	188.846	295.256	110.119	124.032	152.31	111.838	158.557	129.856	129.105	167.438	Only Day 9	Down Regulated
chr1:115641792-115642924	547.492	547.5	557.911	717.051	288.094	300.057	395.641	348.08	459.615	473.628	456.279	520.917	Only Day 9	Down Regulated
chr9:136399503-136400277	581.228	525.687	611.593	559.837	330.952	310.707	390.787	247.552	456.605	514.788	523.639	426.036	Only Day 9	Down Regulated
chr1:160400418-160401106	105.064	147.236	127.495	164.883	59.5237	80.1824	66.7493	98.0154	77.2716	65.5079	92.2182	132.09	Only Day 9	Down Regulated
chr5:172454055-172454837	281.457	297.744	332.638	371.946	157.738	206.094	187.505	168.385	188.663	215.075	226.135	221.39	Only Day 9	Down Regulated
chr22:43923677-43924235	168.681	167.958	185.012	145.711	107.143	63.2689	104.372	98.0154	120.423	121.74	129.907	130.229	Only Day 9	Down Regulated
chrX:140091079-140091878	189.887	193.043	153.378	222.401	94.6426	103.36	110.44	115.608	126.444	153.045	139.53	159.996	Only Day 9	Down Regulated
chr6:90295688-90297134	528.214	638.023	671.985	736.223	323.213	339.522	399.282	380.752	386.358	412.758	479.534	465.105	Only Day 9	Down Regulated
chr1:46667722-46668662	626.531	611.848	680.613	667.202	355.951	355.183	380.471	356.876	464.633	480.584	502.789	452.082	Only Day 9	Down Regulated
chr9:1047878-1048237	94.4616	92.7042	64.2268	138.042	36.3094	43.2233	67.9629	69.1134	69.2434	75.9428	52.1233	87.4397	Only Day 9	Down Regulated
chrX:129654395-129655105	107.956	127.605	91.0679	130.373	52.3808	78.9295	56.4335	66.6002	65.2293	70.7253	85.0011	117.206	Only Day 9	Down Regulated
chr20:52190932-52192397	1091.13	1097.18	1193.47	1215.54	598.213	573.805	804.025	598.145	805.832	844.066	906.144	760.912	Only Day 9	Down Regulated
chr13:20231780-20232634	205.309	163.596	152.419	314.429	107.738	103.36	118.328	136.97	144.508	146.668	122.69	180.461	Only Day 9	Down Regulated
chr16:726808-727640	242.901	235.578	330.72	348.939	155.952	145.331	184.471	160.846	203.716	175.654	238.965	249.296	Only Day 9	Down Regulated
chr2:170816947-170817410	133.017	71.9821	111.199	134.207	67.857	25.057	80.706	76.653	91.321	47.5367	71.3688	104.183	Only Day 9	Down Regulated
chr6:108117765-108118678	412.547	480.971	417.954	452.471	235.118	220.501	272.458	255.091	314.104	320.003	300.711	342.317	Only Day 9	Down Regulated
chr22:17120401-17121702	831.84	616.21	739.088	732.389	394.642	371.47	487.27	374.469	643.261	515.367	553.309	489.29	Only Day 9	Down Regulated
chr20:57709302-57710620	542.672	622.754	687.323	609.685	289.88	298.805	432.05	351.85	327.15	467.831	553.309	461.384	Only Day 9	Down Regulated
chr1:119001257-119001831	83.8588	83.9791	72.8543	99.6969	29.7618	48.8611	46.7245	62.8304	48.1693	64.9282	48.1138	72.5564	Only Day 9	Down Regulated
chrX:84187555-84188300	134.945	110.154	139.957	99.6969	68.4522	50.7404	77.6719	71.6266	84.2963	88.1168	105.85	91.1606	Only Day 9	Down Regulated
chr11:76670450-76671165	171.573	166.868	152.419	207.063	88.095	104.613	94.0558	100.529	126.444	113.624	114.671	143.252	Only Day 9	Down Regulated
chr19:33194059-33195431	875.215	911.773	872.335	805.244	494.642	468.566	532.781	433.529	694.441	795.37	730.528	554.405	Only Day 9	Down Regulated
chr1:180912195-180913313	352.785	381.723	330.72	333.601	198.214	156.606	219.059	203.57	292.026	223.77	263.022	279.063	Only Day 9	Down Regulated
chr5:139847878-139848730	331.579	328.282	304.838	437.133	193.452	173.52	170.514	241.269	192.677	254.495	222.125	239.994	Only Day 9	Down Regulated
chr19:23273513-23274355	464.597	552.953	525.318	502.319	266.666	296.299	298.551	275.197	422.485	478.845	456.279	422.315	Only Day 9	Down Regulated
chr10:86399996-86401081	296.879	343.551	383.444	471.643	158.928	207.347	244.545	219.906	254.896	292.756	370.476	357.201	Only Day 9	Down Regulated
chr19:57614168-57614890	480.983	514.781	499.436	540.664	294.642	272.495	339.208	224.933	463.629	528.121	514.818	411.153	Only Day 9	Down Regulated
chr17:61409331-61409683	137.837	159.233	133.247	180.221	64.8808	85.8202	104.372	82.9361	93.328	101.45	101.039	135.811	Only Day 9	Down Regulated
chr2:73112349-73113497	507.972	511.509	529.153	644.195	297.618	289.408	333.746	297.816	371.305	366.38	405.76	429.757	Only Day 9	Down Regulated
chr17:32876505-32877369	403.871	521.325	458.215	701.713	237.499	269.989	316.756	334.257	266.938	387.83	386.514	414.874	Only Day 9	Down Regulated
chr2:238158881-238159508	134.945	143.964	163.922	141.876	58.3332	68.2803	100.124	96.7587	89.3139	115.363	111.464	89.3001	Only Day 9	Down Regulated
chr18:23135244-23136384	567.733	675.105	532.987	686.375	297.023	342.654	373.796	353.107	426.499	383.772	435.43	450.222	Only Day 9	Down Regulated
chr19:20565078-20565883	224.587	221.399	184.053	276.084	110.119	119.647	127.43	144.51	202.712	231.307	167.596	176.74	Only Day 9	Down Regulated
chr19:3275559-3276034	90.606	90.5229	72.8543	92.0279	46.4285	33.8269	46.1177	64.087	61.2151	51.015	50.5195	65.1147	Only Day 9	Down Regulated
chr21:46458862-46459763	735.451	740.543	716.081	717.051	470.832	379.613	466.638	296.559	612.151	639.426	644.725	550.684	Only Day 9	Down Regulated
chr17:16406906-16407395	63.617	52.3506	56.558	84.3589	29.7618	53.2461	33.9815	23.8755	40.1411	41.1598	49.7176	76.2772	Only Day 9	Down Regulated
chr17:76710284-76710725	98.3172	150.508	96.8196	92.0279	59.5237	82.688	61.288	37.6982	80.2822	104.929	67.3594	59.5334	Only Day 9	Down Regulated
chr15:64046045-64046751	174.465	173.411	180.219	268.415	92.8569	109.624	117.115	120.634	161.568	132.755	163.587	176.74	Only Day 9	Down Regulated
chr3:38649320-38649912	114.703	103.611	97.7782	99.6969	59.5237	50.7404	55.8267	62.8304	44.1552	62.0296	78.5859	124.648	Only Day 9	Down Regulated
chr7:149459764-149461130	907.988	821.25	911.638	954.79	486.904	504.272	547.344	453.635	658.314	660.296	717.698	673.472	Only Day 9	Down Regulated
chr16:90019128-90019757	180.248	187.59	214.729	230.07	110.119	100.228	115.294	123.147	140.494	130.436	158.776	189.763	Only Day 9	Down Regulated
chr22:28679330-28680206	449.174	535.503	457.257	525.326	242.261	284.397	303.406	258.861	322.132	412.178	386.514	368.363	Only Day 9	Down Regulated
chr2:109128153-109129651	599.542	626.026	644.186	682.54	301.785	328.873	400.496	382.009	459.615	488.121	541.281	515.336	Only Day 9	Down Regulated
chr17:73952345-73953076	106.992	175.593	162.005	180.221	54.1665	58.8839	115.901	115.608	68.2398	98.5517	147.549	195.344	Only Day 9	Down Regulated
chrX:107826084-107826720	63.617	69.8008	65.1855	111.2	34.5237	36.3326	41.2632	57.8039	55.194	62.0296	52.9252	81.8585	Only Day 9	Down Regulated
chr6:136921244-136922215	244.829	215.946	197.474	287.587	133.333	110.251	150.489	128.174	145.511	114.204	169.2	247.436	Only Day 9	Down Regulated
chr5:77210249-77211471	852.082	816.887	875.211	789.906	388.689	444.761	521.251	487.564	633.225	583.774	669.584	593.474	Only Day 9	Down Regulated
chr15:48975799-48976286	70.3642	51.26	64.2268	145.711	35.119	46.9818	33.9815	65.3436	52.1834	64.9282	52.9252	94.8814	Only Day 9	Down Regulated
chr3:111071315-111072501	251.576	327.191	315.383	379.615	181.547	162.87	193.573	163.359	192.677	192.466	242.173	262.319	Only Day 9	Down Regulated
chr17:32265673-32266853	440.499	413.352	456.298	536.83	215.476	233.03	236.05	333.001	279.984	281.162	340.806	318.132	Only Day 9	Down Regulated
chr17:16352788-16353752	415.438	404.627	471.636	506.154	239.88	219.249	291.27	240.012	280.988	270.727	357.646	310.69	Only Day 9	Down Regulated
chr2:127885554-127885822	73.2559	70.8914	63.2682	95.8624	32.1428	43.2233	61.288	28.902	54.1905	67.247	59.3404	83.7189	Only Day 9	Down Regulated
chr7:120857387-120858101	133.017	165.777	104.488	153.38	76.7855	76.4238	89.2013	62.8304	87.3068	84.0588	90.6144	143.252	Only Day 9	Down Regulated
chr11:44305639-44306224	119.523	130.876	122.702	218.566	77.3808	62.6425	78.8855	105.555	115.406	102.03	85.0011	137.671	Only Day 9	Down Regulated
chr2:162073765-162074473	141.692	123.242	159.129	226.235	66.0713	95.2165	86.1673	109.325	106.374	99.7111	137.124	111.625	Only Day 9	Down Regulated
chr4:185209332-185210691	493.514	524.597	508.063	540.664	270.237	281.265	313.115	272.684	367.291	356.525	360.052	479.988	Only Day 9	Down Regulated
chr1:32741474-32742516	740.27	545.319	757.302	579.009	378.57	259.966	435.084	369.442	525.848	396.526	546.092	485.57	Only Day 9	Down Regulated
chr19:57947144-57948076	243.865	297.744	302.921	322.098	161.904	144.078	196.607	138.227	267.942	257.394	314.344	290.225	Only Day 9	Down Regulated
chr1:67307504-67308099	134.945	145.055	135.164	138.042	68.4522	64.5217	81.9196	87.9625	97.3421	86.9574	85.803	141.392	Only Day 9	Down Regulated
chr5:66596027-66597077	359.532	369.726	238.694	513.823	210.119	240.547	133.499	229.959	247.871	259.133	182.833	359.061	Only Day 9	Down Regulated
chr1:109249450-109250258	388.449	450.433	459.174	352.774	213.095	253.702	255.468	183.465	255.899	372.177	321.561	288.365	Only Day 9	Down Regulated
chr14:33950610-33951202	126.27	147.236	149.543	168.718	69.6427	80.1824	85.5604	87.9625	115.406	99.7111	124.294	174.879	Only Day 9	Down Regulated
chr17:58324518-58324881	58.7975	85.0697	64.2268	80.5244	26.1904	41.344	38.8359	50.2643	29.1023	61.4499	40.8968	76.2772	Only Day 9	Down Regulated
chr1:145424909-145425282	57.8336	78.5259	76.6888	69.0209	35.7142	41.344	37.0155	38.9548	37.1305	70.7253	50.5195	65.1147	Only Day 9	Down Regulated
chr1:167439295-167439801	71.3281	64.3476	67.1027	122.704	33.9285	35.0798	44.9041	62.8304	59.2081	44.0584	52.1233	55.8126	Only Day 9	Down Regulated
chr2:205682032-205682972	293.988	455.886	376.734	410.291	176.785	235.536	240.297	188.491	207.73	310.148	254.201	267.9	Only Day 9	Down Regulated
chr11:102109985-102110867	212.057	244.303	228.149	314.429	110.119	130.296	152.31	153.306	138.487	154.784	171.606	199.065	Only Day 9	Down Regulated
chr1:205227582-205228391	346.038	365.364	362.354	417.96	188.095	217.369	217.239	193.517	241.85	276.524	274.249	277.203	Only Day 9	Down Regulated
chr3:37452013-37452950	417.366	413.352	399.74	448.636	187.5	232.404	260.929	237.499	316.111	345.511	364.863	368.363	Only Day 9	Down Regulated
chr14:58151597-58152553	318.085	359.91	313.465	398.788	197.619	170.387	206.923	184.721	232.818	245.22	254.201	269.761	Only Day 9	Down Regulated
chr7:138980956-138981988	469.416	455.886	481.222	506.154	263.69	236.162	297.338	247.552	334.174	325.22	356.844	353.48	Only Day 9	Down Regulated
chr4:150078122-150079251	430.86	549.681	345.099	444.802	214.285	251.196	243.331	257.604	286.005	304.93	271.041	396.269	Only Day 9	Down Regulated
chr19:34963408-34964431	648.7	602.032	691.158	632.692	373.213	340.149	387.146	305.356	482.696	657.977	601.423	569.288	Only Day 9	Down Regulated
chr1:960498-961175	726.776	672.923	635.558	747.727	364.88	383.372	433.264	338.027	556.957	601.165	573.356	470.686	Only Day 9	Down Regulated
chr3:47577815-47579174	581.228	689.283	586.669	816.748	369.642	353.93	395.641	340.541	435.531	462.613	445.053	511.615	Only Day 9	Down Regulated
chr7:100896698-100897299	238.082	172.321	217.604	268.415	113.69	92.7108	134.712	147.023	149.526	183.19	186.04	167.438	Only Day 9	Down Regulated
chr2:190180338-190181010	81.931	105.792	97.7782	153.38	64.2855	51.3668	60.6812	61.5737	72.2539	85.2182	70.5669	106.044	Only Day 9	Down Regulated
chr7:131555769-131557017	373.991	382.814	356.603	410.291	199.999	170.387	248.186	211.11	253.892	275.365	278.258	323.713	Only Day 9	Down Regulated
chr17:49494960-49495645	270.854	250.847	331.679	253.077	147.023	138.44	160.198	155.819	184.649	172.755	214.908	193.484	Only Day 9	Down Regulated
chr22:50169781-50170912	530.142	543.137	516.691	552.168	304.166	297.552	331.926	232.472	437.538	448.12	452.27	333.015	Only Day 9	Down Regulated
chr10:114100909-114101539	68.4365	102.52	118.868	168.718	41.6666	65.1482	55.8267	85.4493	58.2046	86.9574	72.9726	132.09	Only Day 9	Down Regulated
chr14:64465190-64465790	106.992	122.151	133.247	191.725	87.4998	55.1254	75.8515	81.6795	100.353	99.7111	104.247	158.136	Only Day 9	Down Regulated
chr2:153478429-153478935	90.606	129.786	115.033	138.042	54.1665	51.3668	80.0991	70.37	99.3492	78.8413	71.3688	120.927	Only Day 9	Down Regulated
chr22:19714219-19714875	272.782	245.393	214.729	195.559	129.762	113.383	133.499	126.917	194.684	171.016	166.795	169.298	Only Day 9	Down Regulated
chr12:30795548-30796452	94.4616	172.321	136.123	230.07	45.238	61.3896	83.74	152.049	55.194	105.508	117.879	256.738	Only Day 9	Down Regulated
chr19:38736066-38736482	86.7504	81.7978	105.447	107.366	44.6427	52.6197	81.9196	26.3887	77.2716	52.1744	75.3783	50.2313	Only Day 9	Down Regulated
chr14:60722981-60723357	62.6531	73.0727	69.0199	126.538	36.9047	35.0798	50.9722	55.2907	53.1869	51.015	52.1233	94.8814	Only Day 9	Down Regulated
chr12:2690979-2692038	213.984	206.13	237.735	291.422	118.452	105.866	155.344	134.457	153.54	176.234	187.644	292.086	Only Day 9	Down Regulated
chr6:167826514-167827823	561.95	684.92	676.778	694.044	332.737	374.602	395.641	317.922	404.421	477.106	474.723	472.547	Only Day 9	Down Regulated
chr12:107903662-107904097	73.2559	56.7131	58.4752	115.035	35.7142	30.0684	37.0155	60.3171	38.134	67.8267	46.51	79.998	Only Day 9	Down Regulated
chr1:64470003-64470978	321.94	396.992	327.845	444.802	154.762	192.939	220.879	240.012	243.857	220.292	230.144	325.573	Only Day 9	Down Regulated
chr6:46491105-46491922	233.262	275.931	258.825	207.063	117.262	141.572	151.703	116.864	147.518	165.799	177.219	204.646	Only Day 9	Down Regulated
chr19:37506333-37506788	61.6892	92.7042	54.6408	72.8554	53.5713	36.3326	27.3065	33.9284	59.2081	59.131	45.7081	53.9522	Only Day 9	Down Regulated
chr18:32470156-32471083	325.796	294.472	283.748	264.58	141.666	167.882	151.703	170.899	212.748	215.654	192.455	238.134	Only Day 9	Down Regulated
chr22:20131135-20132462	1339.81	1373.11	1377.52	1384.25	772.617	709.739	811.914	673.541	1110.9	1085.23	1129.07	926.489	Only Day 9	Down Regulated
chr5:77629912-77630747	236.154	251.937	216.646	306.76	92.2617	132.176	145.028	177.182	160.564	161.161	137.124	256.738	Only Day 9	Down Regulated
chr17:2852906-2854064	337.363	379.542	415.078	394.953	196.428	179.157	227.554	222.419	314.104	245.799	267.032	310.69	Only Day 9	Down Regulated
chr16:46400474-46400797	75.1837	159.233	86.2749	383.45	47.6189	34.4534	58.8607	238.755	253.892	82.8993	220.522	584.172	Only Day 9	Down Regulated
chr9:133163128-133164198	773.043	651.111	694.992	774.568	413.689	362.7	450.861	338.027	671.36	685.224	586.989	649.286	Only Day 9	Down Regulated
chr17:82735191-82735900	244.829	210.493	216.646	222.401	132.143	94.5901	122.576	133.2	196.691	129.856	145.945	126.509	Only Day 9	Down Regulated
chr7:69597845-69599825	1047.75	1076.46	1010.37	1211.7	578.57	517.427	651.109	600.658	797.804	777.399	783.453	893.001	Only Day 9	Down Regulated
chr9:95508272-95508510	89.6421	104.701	98.7368	111.2	52.3808	51.9932	58.2539	54.0341	62.2187	74.7833	58.5385	79.998	Only Day 9	Down Regulated
chr3:38453591-38454744	617.856	633.66	583.793	609.685	294.047	339.522	365.301	320.435	392.379	460.874	473.921	463.244	Only Day 9	Down Regulated
chr6:127515619-127516561	240.973	287.928	338.389	310.594	136.904	165.376	163.232	168.385	186.656	159.422	201.276	267.9	Only Day 9	Down Regulated
chr19:56477441-56478220	86.7504	85.0697	75.7302	107.366	51.1903	46.9818	41.2632	50.2643	94.3315	92.1748	48.1138	111.625	Only Day 9	Down Regulated
chr22:19756793-19757437	146.512	179.955	179.26	180.221	74.4046	86.4466	123.183	84.1927	120.423	139.711	158.776	173.019	Only Day 9	Down Regulated
chr19:30719356-30720037	136.873	165.777	162.964	176.387	61.3094	75.171	92.2354	115.608	104.367	131.595	120.285	204.646	Only Day 9	Down Regulated
chr22:44702170-44702973	330.616	370.817	347.975	425.629	186.904	166.629	209.957	229.959	265.935	267.249	273.447	212.088	Only Day 9	Down Regulated
chr19:37551231-37551807	72.292	80.7072	66.1441	84.3589	49.4046	33.2005	38.8359	40.2114	65.2293	77.6819	83.3973	53.9522	Only Day 9	Down Regulated
chr14:104932962-104933557	187.959	203.949	167.757	233.904	98.214	107.745	116.508	103.042	116.409	147.248	157.974	178.6	Only Day 9	Down Regulated
chr19:36972862-36973800	202.418	191.952	186.929	161.049	108.333	97.7222	120.149	71.6266	151.533	188.408	174.012	180.461	Only Day 9	Down Regulated
chr12:88579736-88580708	190.851	227.943	170.633	314.429	104.762	107.745	138.96	133.2	127.448	158.262	116.275	200.925	Only Day 9	Down Regulated
chr5:180208697-180209181	205.309	175.593	158.171	157.214	94.0474	75.171	120.756	82.9361	118.416	117.103	157.172	135.811	Only Day 9	Down Regulated
chr1:53738734-53739636	328.688	349.004	341.265	295.256	158.333	175.399	196.607	174.668	180.635	232.466	205.286	293.946	Only Day 9	Down Regulated
chr9:504142-505202	529.178	546.409	582.835	709.382	304.761	270.615	358.626	336.771	354.245	405.801	392.93	442.78	Only Day 9	Down Regulated
chr17:16491519-16492527	542.672	487.515	539.697	483.147	278.571	254.955	321.61	246.295	415.46	350.728	402.552	349.759	Only Day 9	Down Regulated
chr10:131981401-131982545	513.755	470.065	506.146	598.181	279.166	237.415	305.833	296.559	374.316	386.091	437.836	444.64	Only Day 9	Down Regulated
chr9:86946156-86947892	802.923	1016.47	1001.75	924.114	432.142	541.857	632.298	402.114	623.19	690.441	776.236	649.286	Only Day 9	Down Regulated
chr5:139697209-139697733	106.992	94.8855	79.5646	130.373	44.6427	48.2347	53.3994	72.8832	47.1658	62.6093	59.3404	104.183	Only Day 9	Down Regulated
chr20:19212140-19212969	403.871	353.367	406.45	414.126	205.357	207.973	232.409	198.544	281.991	292.177	288.683	239.994	Only Day 9	Down Regulated
chr5:60843580-60844587	373.027	426.439	358.52	391.119	149.404	214.864	202.675	261.374	212.748	268.988	282.268	351.619	Only Day 9	Down Regulated
chrX:70452227-70452680	80.0032	93.7948	68.0613	118.869	50.5951	37.5855	50.3654	52.7775	73.2575	61.4499	51.3214	61.3938	Only Day 9	Down Regulated
chr22:23180284-23181570	979.316	825.613	970.113	1081.33	527.38	531.834	578.898	424.733	702.469	775.08	757.793	615.799	Only Day 9	Down Regulated
chr16:58197371-58198425	911.843	840.882	936.562	943.286	490.475	468.566	581.326	400.858	719.529	804.645	752.981	639.984	Only Day 9	Down Regulated
chr17:32519138-32519727	103.137	128.695	143.791	161.049	48.2142	53.2461	81.9196	101.785	112.395	63.189	87.4068	126.509	Only Day 9	Down Regulated
chr17:732001-733091	417.366	431.892	427.54	433.298	223.809	189.18	277.313	222.419	256.903	245.799	326.372	372.084	Only Day 9	Down Regulated
chr1:3795702-3796861	805.815	760.174	832.073	812.913	456.546	401.538	487.877	368.186	686.412	731.601	747.368	643.705	Only Day 9	Down Regulated
chr14:90060566-90061084	199.526	215.946	250.197	241.573	119.047	80.8088	149.882	133.2	139.49	133.914	159.578	189.763	Only Day 9	Down Regulated
chr6:137044114-137044883	243.865	232.306	277.997	207.063	117.262	139.066	134.712	120.634	130.459	176.813	175.615	236.273	Only Day 9	Down Regulated
chr6:138161509-138162463	305.554	294.472	299.086	352.774	147.619	148.463	174.762	196.031	209.737	201.741	192.455	305.109	Only Day 9	Down Regulated
chr10:93566523-93567373	304.59	307.56	276.08	387.284	180.357	160.365	162.626	175.925	188.663	231.307	227.739	256.738	Only Day 9	Down Regulated
chr7:149772334-149773483	1415.96	1211.7	1238.52	1204.03	719.046	744.819	674.168	565.473	937.294	1088.13	904.54	738.587	Only Day 9	Down Regulated
chr1:11059374-11060116	553.275	543.137	489.85	586.678	291.071	278.133	328.892	258.861	397.397	499.715	475.525	370.224	Only Day 9	Down Regulated
chr16:28292042-28292943	323.868	263.934	247.321	264.58	155.357	107.119	177.189	144.51	239.843	222.611	206.088	262.319	Only Day 9	Down Regulated
chrX:107775498-107776384	174.465	126.514	143.791	241.573	82.7379	77.0502	94.6626	109.325	112.395	95.0734	117.879	145.113	Only Day 9	Down Regulated
chr11:63916693-63917354	167.718	199.587	165.839	184.056	86.9045	85.8202	71.6038	135.714	94.3315	125.219	151.559	111.625	Only Day 9	Down Regulated
chr12:53974379-53974775	59.7614	74.1633	49.8477	103.531	29.1666	51.9932	29.7338	40.2114	40.1411	62.6093	48.1138	68.8355	Only Day 9	Down Regulated
chr3:124886586-124887772	549.419	667.47	613.51	655.699	290.475	331.379	374.403	325.461	468.647	429.569	398.543	373.944	Only Day 9	Down Regulated
chr18:23662429-23663060	132.053	178.865	193.639	287.587	95.2378	102.107	106.799	115.608	135.476	124.059	113.869	137.671	Only Day 9	Down Regulated
chr17:26603726-26604424	109.884	239.94	185.97	586.678	77.976	75.7974	105.585	335.514	354.245	129.277	340.004	736.726	Only Day 9	Down Regulated
chr1:152110603-152111092	148.44	131.967	134.205	138.042	55.9522	65.7746	77.0651	92.9889	83.2927	97.3922	97.0295	148.834	Only Day 9	Down Regulated
chr16:80803479-80804895	1298.36	1164.8	1224.14	1303.73	750.593	653.361	719.072	526.518	981.449	932.763	963.88	733.005	Only Day 9	Down Regulated
chr22:44668281-44669143	360.496	358.82	239.652	230.07	195.238	152.221	149.882	131.944	234.825	306.09	269.437	258.598	Only Day 9	Down Regulated
chr19:34926832-34927417	124.342	109.064	132.288	134.207	67.2617	60.1368	61.8948	74.1398	90.3174	102.03	75.3783	111.625	Only Day 9	Down Regulated
chr19:58228344-58229244	419.294	440.618	414.119	429.464	211.904	239.294	248.186	202.314	372.308	404.062	362.457	409.292	Only Day 9	Down Regulated
chr7:116671889-116672538	108.92	145.055	122.702	145.711	54.1665	67.6539	72.8174	80.4229	74.261	78.8413	93.0201	126.509	Only Day 9	Down Regulated
chr10:70052768-70054091	660.267	678.377	800.439	755.396	364.285	341.401	425.375	399.601	392.379	520.585	543.686	546.963	Only Day 9	Down Regulated
chr21:44350181-44350417	53.0142	71.9821	64.2268	72.8554	29.7618	31.3212	24.2725	51.5209	44.1552	55.073	30.4721	35.348	Only Day 9	Down Regulated
chr19:57559238-57559962	319.049	357.729	325.927	433.298	192.261	182.29	224.52	158.332	320.125	363.482	367.269	386.967	Only Day 9	Down Regulated
chr4:82044018-82044912	196.634	203.949	284.707	314.429	83.3331	95.2165	191.146	155.819	126.444	144.349	206.889	230.692	Only Day 9	Down Regulated
chr8:102123520-102124480	234.226	222.49	270.328	337.436	122.023	129.67	162.019	145.766	169.596	172.755	159.578	243.715	Only Day 9	Down Regulated
chr4:52037818-52038608	431.824	426.439	407.409	444.802	220.833	206.72	252.434	219.906	302.062	339.713	325.57	349.759	Only Day 9	Down Regulated
chr17:48647276-48647761	74.2198	91.6135	83.399	126.538	50.5951	46.3554	54.0062	45.2379	69.2434	42.3192	74.5764	72.5564	Only Day 9	Down Regulated
chr2:31137724-31138789	210.129	272.659	216.646	272.249	116.071	121.526	146.848	125.661	138.487	176.234	141.134	232.552	Only Day 9	Down Regulated
chr5:14011382-14012002	116.631	130.876	135.164	195.559	60.1189	65.1482	100.731	76.653	122.43	80.0008	94.6239	89.3001	Only Day 9	Down Regulated
chr12:105330346-105331399	502.189	444.98	526.277	490.816	259.523	223.007	311.901	236.242	382.344	357.685	348.825	383.246	Only Day 9	Down Regulated
chr19:37654780-37656234	677.617	631.479	790.853	770.734	407.142	333.258	447.22	319.178	618.173	598.846	603.828	561.847	Only Day 9	Down Regulated
chr12:49336847-49337183	55.9058	56.7131	66.1441	95.8624	29.1666	32.5741	30.3406	50.2643	35.1234	26.0872	59.3404	63.2543	Only Day 9	Down Regulated
chr7:20797760-20798624	364.352	345.732	411.244	348.939	157.142	171.014	234.836	207.34	225.794	285.22	252.598	295.807	Only Day 9	Down Regulated
chr9:136327314-136328125	220.732	251.937	287.583	337.436	151.785	119.021	150.489	152.049	202.712	219.133	242.975	219.53	Only Day 9	Down Regulated
chr1:244730122-244730955	240.973	251.937	259.783	291.422	113.69	130.296	156.557	144.51	215.758	161.161	168.398	191.623	Only Day 9	Down Regulated
chr19:50147879-50148331	75.1837	75.254	80.5232	141.876	48.2142	41.344	53.3994	50.2643	57.201	55.073	62.548	63.2543	Only Day 9	Down Regulated
chr1:2314624-2315285	107.956	158.142	153.378	122.704	58.3332	54.4989	77.0651	91.7323	84.2963	92.1748	108.256	152.554	Only Day 9	Down Regulated
chr6:71420037-71420906	166.754	255.209	263.618	314.429	97.0236	114.636	143.208	165.872	153.54	162.32	155.568	254.877	Only Day 9	Down Regulated
chr3:42979288-42979936	171.573	157.052	177.343	207.063	83.3331	68.9067	118.935	99.272	136.48	108.987	142.738	141.392	Only Day 9	Down Regulated
chr16:46398741-46399095	161.934	434.074	167.757	1039.15	99.4045	110.251	161.412	567.986	670.356	266.669	416.986	1328.34	Only Day 9	Down Regulated
[truncated: 985 more rows]
